# Supplementary material for: Transcriptome analysis uncovers the autophagy‐mediated regulatory patterns of the immune microenvironment in dilated cardiomyopathy
Source: J Cell Mol Med. 2022 Jun 26;26(14):4101–12. doi: 10.1111/jcmm.17455 (PMC9279601; doi:10.1111/jcmm.17455)
Supplement: Supplementary file 5 — Table S1 [file JCMM-26-4101-s002.xlsx]

## Sheet: DCM-healthy_trait
Table S1. Clinical characteristics of involved samples in GSE141910.
Sample	Etiology	Sex	Race	Age
GSM4215858	Healthy	Male	African American	18
GSM4215859	Healthy	Male	African American	26
GSM4215860	Healthy	Male	African American	17
GSM4215861	Healthy	Female	African American	59
GSM4215862	Healthy	Female	African American	59
GSM4215863	Healthy	Male	Caucasian	50
GSM4215864	Healthy	Male	African American	15
GSM4215865	Healthy	Female	African American	53
GSM4215866	Healthy	Female	African American	62
GSM4215867	Healthy	Female	Caucasian	16
GSM4215868	Healthy	Male	Caucasian	51
GSM4215869	Healthy	Male	African American	25
GSM4215870	Healthy	Male	Caucasian	54
GSM4215871	Healthy	Female	Caucasian	62
GSM4215872	Healthy	Male	Caucasian	75
GSM4215873	Healthy	Female	Caucasian	62
GSM4215874	Healthy	Male	Caucasian	58
GSM4215875	Healthy	Male	Caucasian	33
GSM4215876	Healthy	Female	Caucasian	67
GSM4215877	Healthy	Female	Caucasian	58
GSM4215881	DCM	Female	African American	32
GSM4215882	DCM	Male	African American	48
GSM4215883	DCM	Male	African American	41
GSM4215884	DCM	Female	African American	28
GSM4215885	DCM	Male	African American	46
GSM4215886	DCM	Female	African American	52
GSM4215888	DCM	Male	African American	57
GSM4215889	DCM	Female	Caucasian	41
GSM4215890	DCM	Female	Caucasian	54
GSM4215891	DCM	Male	Caucasian	65
GSM4215892	DCM	Female	Caucasian	56
GSM4215893	DCM	Male	Caucasian	53
GSM4215894	DCM	Male	African American	53
GSM4215895	DCM	Male	Caucasian	46
GSM4215896	DCM	Male	Caucasian	63
GSM4215897	DCM	Male	Caucasian	59
GSM4215898	DCM	Male	Caucasian	50
GSM4215900	DCM	Male	Caucasian	65
GSM4215901	DCM	Female	African American	57
GSM4215902	DCM	Male	Caucasian	47
GSM4215903	DCM	Male	Caucasian	59
GSM4215904	DCM	Female	Caucasian	56
GSM4215905	DCM	Male	Caucasian	48
GSM4215906	DCM	Male	Caucasian	55
GSM4215907	DCM	Male	African American	64
GSM4215908	DCM	Male	Caucasian	54
GSM4215909	DCM	Male	Caucasian	48
GSM4215910	DCM	Male	African American	63
GSM4215911	DCM	Female	African American	61
GSM4215912	DCM	Male	African American	57
GSM4215913	DCM	Male	Caucasian	49
GSM4215914	DCM	Male	Caucasian	56
GSM4215915	DCM	Female	African American	44
GSM4215916	DCM	Male	Caucasian	53
GSM4215917	DCM	Female	Caucasian	60
GSM4215918	DCM	Male	Caucasian	48
GSM4215919	DCM	Male	Caucasian	51
GSM4215920	DCM	Male	Caucasian	53
GSM4215921	DCM	Female	African American	58
GSM4215922	DCM	Female	Caucasian	51
GSM4215923	DCM	Male	African American	25
GSM4215924	DCM	Male	Caucasian	58
GSM4215925	DCM	Male	Caucasian	62
GSM4215926	DCM	Male	African American	48
GSM4215927	DCM	Male	Caucasian	47
GSM4215928	DCM	Male	Caucasian	65
GSM4215929	DCM	Male	Caucasian	64
GSM4215930	DCM	Female	African American	20
GSM4215931	DCM	Male	African American	63
GSM4215933	DCM	Male	Caucasian	54
GSM4215934	DCM	Male	African American	62
GSM4215935	DCM	Female	Caucasian	57
GSM4215936	DCM	Female	Caucasian	45
GSM4215937	DCM	Male	Caucasian	66
GSM4215938	DCM	Female	Caucasian	52
GSM4215939	DCM	Male	African American	63
GSM4215940	DCM	Male	Caucasian	51
GSM4215942	DCM	Female	African American	34
GSM4215943	DCM	Female	Caucasian	58
GSM4215944	DCM	Male	Caucasian	65
GSM4215945	DCM	Male	Caucasian	41
GSM4215946	DCM	Female	African American	32
GSM4215947	DCM	Female	African American	48
GSM4215948	DCM	Female	African American	21
GSM4215949	DCM	Male	African American	59
GSM4215952	DCM	Female	Caucasian	61
GSM4215953	DCM	Male	Caucasian	47
GSM4215955	DCM	Female	African American	34
GSM4215956	DCM	Male	African American	56
GSM4215957	DCM	Female	African American	55
GSM4215959	DCM	Male	African American	50
GSM4215961	DCM	Male	Caucasian	45
GSM4215962	DCM	Male	African American	33
GSM4215963	DCM	Male	African American	63.4
GSM4215964	DCM	Male	African American	44.3
GSM4215965	DCM	Male	Caucasian	59
GSM4215966	DCM	Male	Caucasian	53
GSM4215967	DCM	Female	Caucasian	61
GSM4215968	DCM	Female	African American	53
GSM4215969	DCM	Female	African American	62
GSM4215970	DCM	Female	Caucasian	63
GSM4215971	DCM	Male	African American	46
GSM4215972	DCM	Female	Caucasian	48
GSM4215973	DCM	Male	African American	62
GSM4215974	DCM	Female	African American	33
GSM4215975	DCM	Female	African American	29
GSM4215977	DCM	Female	Caucasian	63
GSM4215978	DCM	Male	Caucasian	42
GSM4215979	DCM	Male	Caucasian	54
GSM4215980	DCM	Female	Caucasian	58
GSM4215981	DCM	Male	Caucasian	58
GSM4215982	DCM	Female	Caucasian	53
GSM4215983	DCM	Male	Caucasian	54
GSM4215984	DCM	Female	African American	60
GSM4215986	Healthy	Male	African American	49
GSM4215987	DCM	Female	African American	20
GSM4215988	DCM	Male	African American	44
GSM4215989	Healthy	Male	African American	44
GSM4215990	DCM	Male	African American	54
GSM4215991	Healthy	Male	Caucasian	66
GSM4215992	Healthy	Male	Caucasian	71
GSM4215993	DCM	Male	African American	38
GSM4215994	Healthy	Male	Caucasian	59
GSM4215995	DCM	Male	African American	50
GSM4215996	DCM	Female	African American	39
GSM4215997	DCM	Female	African American	56
GSM4215998	Healthy	Male	Caucasian	59
GSM4215999	Healthy	Female	Caucasian	65
GSM4216000	DCM	Female	Caucasian	48
GSM4216001	Healthy	Female	African American	65
GSM4216002	DCM	Male	African American	59
GSM4216003	DCM	Male	Caucasian	44
GSM4216004	Healthy	Female	Caucasian	69
GSM4216005	Healthy	Male	Caucasian	61
GSM4216006	DCM	Female	Caucasian	61
GSM4216007	Healthy	Female	Caucasian	52
GSM4216008	Healthy	Male	Caucasian	33
GSM4216009	Healthy	Female	Caucasian	51
GSM4216010	Healthy	Female	African American	73
GSM4216011	DCM	Male	African American	49
GSM4216012	Healthy	Female	Caucasian	68
GSM4216013	DCM	Male	African American	26
GSM4216014	Healthy	Male	African American	53
GSM4216015	Healthy	Female	Caucasian	65
GSM4216016	Healthy	Female	Caucasian	55
GSM4216017	Healthy	Female	Caucasian	80
GSM4216018	Healthy	Female	African American	20
GSM4216019	DCM	Male	Caucasian	58
GSM4216020	DCM	Male	African American	45
GSM4216021	Healthy	Female	Caucasian	61
GSM4216022	Healthy	Male	African American	51
GSM4216024	Healthy	Female	Caucasian	65
GSM4216025	Healthy	Female	African American	64
GSM4216026	DCM	Female	Caucasian	40
GSM4216027	Healthy	Male	Caucasian	56
GSM4216028	Healthy	Female	Caucasian	45
GSM4216029	Healthy	Male	Caucasian	61
GSM4216030	Healthy	Male	Caucasian	34
GSM4216031	Healthy	Female	Caucasian	24
GSM4216032	Healthy	Male	Caucasian	56
GSM4216033	DCM	Male	African American	56
GSM4216034	Healthy	Male	African American	44
GSM4216035	Healthy	Female	Caucasian	37
GSM4216036	Healthy	Female	Caucasian	57
GSM4216037	Healthy	Male	Caucasian	64
GSM4216039	Healthy	Male	African American	46
GSM4216040	Healthy	Female	Caucasian	59
GSM4216041	DCM	Male	Caucasian	56
GSM4216042	Healthy	Female	Caucasian	52
GSM4216043	Healthy	Male	African American	44
GSM4216044	Healthy	Male	African American	59
GSM4216045	Healthy	Male	Caucasian	42
GSM4216047	Healthy	Male	African American	48
GSM4216048	Healthy	Female	Caucasian	67
GSM4216049	Healthy	Female	African American	50
GSM4216050	Healthy	Male	Caucasian	56
GSM4216052	DCM	Female	Caucasian	62
GSM4216053	Healthy	Male	Caucasian	56
GSM4216054	Healthy	Male	Caucasian	62
GSM4216055	DCM	Female	Caucasian	56
GSM4216056	Healthy	Male	Caucasian	58
GSM4216057	DCM	Male	Caucasian	42
GSM4216058	DCM	Male	Caucasian	51
GSM4216059	DCM	Male	Caucasian	51
GSM4216060	DCM	Male	Caucasian	62
GSM4216061	Healthy	Female	Caucasian	56
GSM4216062	DCM	Male	African American	62
GSM4216063	Healthy	Female	Caucasian	78
GSM4216065	DCM	Female	African American	67
GSM4216066	DCM	Male	Caucasian	65
GSM4216067	DCM	Male	African American	26
GSM4216069	Healthy	Male	Caucasian	53
GSM4216070	Healthy	Female	Caucasian	57
GSM4216071	DCM	Female	African American	40
GSM4216072	DCM	Female	Caucasian	45
GSM4216073	DCM	Female	Caucasian	63
GSM4216074	DCM	Male	African American	52
GSM4216075	Healthy	Male	Caucasian	59
GSM4216076	DCM	Male	Caucasian	52
GSM4216077	Healthy	Male	African American	56
GSM4216080	DCM	Male	Caucasian	52
GSM4216081	Healthy	Female	Caucasian	67
GSM4216082	Healthy	Male	Caucasian	53
GSM4216083	Healthy	Female	Caucasian	66
GSM4216084	Healthy	Male	Caucasian	58
GSM4216085	Healthy	Female	Caucasian	77
GSM4216086	Healthy	Female	Caucasian	74
GSM4216087	Healthy	Male	Caucasian	36
GSM4216089	Healthy	Female	Caucasian	57
GSM4216090	Healthy	Female	Caucasian	68
GSM4216091	DCM	Male	African American	56
GSM4216092	DCM	Male	African American	21
GSM4216093	Healthy	Female	African American	65
GSM4216094	Healthy	Female	Caucasian	51
GSM4216095	Healthy	Male	Caucasian	75
GSM4216096	DCM	Male	Caucasian	42
GSM4216097	Healthy	Female	African American	52
GSM4216098	Healthy	Female	Caucasian	75
GSM4216099	Healthy	Male	Caucasian	51
GSM4216100	Healthy	Male	Caucasian	69
GSM4216101	Healthy	Female	African American	56
GSM4216102	Healthy	Female	Caucasian	75
GSM4216103	DCM	Male	Caucasian	54
GSM4216104	Healthy	Female	Caucasian	60
GSM4216105	Healthy	Male	African American	41
GSM4216106	Healthy	Male	Caucasian	77
GSM4216108	Healthy	Female	Caucasian	59
GSM4216109	Healthy	Male	Caucasian	44
GSM4216110	Healthy	Male	Caucasian	59
GSM4216111	Healthy	Male	Caucasian	38
GSM4216112	Healthy	Female	Caucasian	53
GSM4216113	Healthy	Male	Caucasian	51
GSM4216114	Healthy	Male	Caucasian	46
GSM4216115	Healthy	Female	African American	38
GSM4216116	Healthy	Female	Caucasian	22
GSM4216117	DCM	Male	African American	40
GSM4216118	Healthy	Female	Caucasian	50
GSM4216119	Healthy	Female	Caucasian	51
GSM4216120	Healthy	Female	Caucasian	49
GSM4216121	Healthy	Female	Caucasian	57
GSM4216122	Healthy	Male	African American	74
GSM4216123	Healthy	Female	African American	64
GSM4216124	Healthy	Female	African American	58
GSM4216127	DCM	Male	Caucasian	62
GSM4216128	DCM	Female	Caucasian	62
GSM4216129	Healthy	Female	African American	57
GSM4216130	DCM	Female	Caucasian	63
GSM4216131	Healthy	Female	Caucasian	74
GSM4216132	Healthy	Male	Caucasian	53
GSM4216134	Healthy	Female	Caucasian	47
GSM4216135	Healthy	Female	Caucasian	63
GSM4216136	Healthy	Female	African American	71
GSM4216138	Healthy	Female	Caucasian	83
GSM4216139	Healthy	Male	Caucasian	58
GSM4216140	DCM	Male	African American	64
GSM4216141	Healthy	Female	African American	52
GSM4216142	Healthy	Female	Caucasian	55
GSM4216143	DCM	Male	Caucasian	41
GSM4216144	Healthy	Male	African American	47
GSM4216146	Healthy	Female	African American	76
GSM4216147	Healthy	Male	Caucasian	78
GSM4216148	Healthy	Male	Caucasian	81
GSM4216149	Healthy	Female	Caucasian	71
GSM4216150	Healthy	Male	Caucasian	60
GSM4216151	Healthy	Female	African American	53
GSM4216152	Healthy	Female	Caucasian	73
GSM4216153	Healthy	Female	African American	56
GSM4216154	Healthy	Male	African American	25
GSM4216155	DCM	Male	Caucasian	49
GSM4216156	Healthy	Female	Caucasian	51
GSM4216158	DCM	Female	African American	54
GSM4216160	Healthy	Female	Caucasian	75
GSM4216161	Healthy	Female	Caucasian	54
GSM4216162	Healthy	Female	Caucasian	66
GSM4216163	Healthy	Male	Caucasian	65
GSM4216164	Healthy	Female	Caucasian	52
GSM4216165	DCM	Male	Caucasian	53
GSM4216166	DCM	Female	Caucasian	58
GSM4216167	DCM	Female	African American	64
GSM4216168	DCM	Female	African American	56
GSM4216169	Healthy	Female	Caucasian	47
GSM4216170	Healthy	Female	Caucasian	72
GSM4216171	Healthy	Male	Caucasian	69
GSM4216172	Healthy	Male	Caucasian	44
GSM4216173	Healthy	Female	Caucasian	62
GSM4216174	Healthy	Male	Caucasian	49
GSM4216175	Healthy	Male	Caucasian	57
GSM4216176	Healthy	Female	Caucasian	58
GSM4216177	Healthy	Female	Caucasian	60
GSM4216178	Healthy	Male	Caucasian	65
GSM4216179	Healthy	Male	Caucasian	67
GSM4216180	DCM	Female	African American	57
GSM4216181	DCM	Male	Caucasian	56
GSM4216182	DCM	Female	African American	67
GSM4216183	DCM	Female	Caucasian	58
GSM4216184	Healthy	Male	African American	52
GSM4216185	Healthy	Male	African American	35
GSM4216186	Healthy	Female	African American	66
GSM4216187	Healthy	Female	Caucasian	58
GSM4216188	Healthy	Male	Caucasian	22
GSM4216189	DCM	Male	Caucasian	59
GSM4216190	Healthy	Male	Caucasian	69
GSM4216191	DCM	Female	African American	59
GSM4216192	Healthy	Female	Caucasian	69
GSM4216193	DCM	Female	African American	56
GSM4216194	Healthy	Male	Caucasian	57
GSM4216195	Healthy	Male	Caucasian	40
GSM4216196	DCM	Male	Caucasian	67
GSM4216197	DCM	Male	African American	34
GSM4216198	Healthy	Female	Caucasian	51
GSM4216200	Healthy	Female	Caucasian	69
GSM4216201	DCM	Male	African American	57
GSM4216202	DCM	Female	Caucasian	56
GSM4216203	DCM	Male	African American	59
GSM4216204	DCM	Male	Caucasian	66
GSM4216205	Healthy	Female	Caucasian	63
GSM4216206	DCM	Male	African American	64
GSM4216207	DCM	Female	African American	49
GSM4216208	Healthy	Male	Caucasian	75
GSM4216209	DCM	Male	Caucasian	64
GSM4216210	DCM	Female	African American	53
GSM4216211	Healthy	Female	Caucasian	54
GSM4216212	Healthy	Male	Caucasian	56
GSM4216213	Healthy	Male	Caucasian	62
GSM4216214	Healthy	Female	Caucasian	54
GSM4216215	DCM	Male	Caucasian	61
GSM4216216	Healthy	Male	Caucasian	52
GSM4216217	DCM	Female	Caucasian	52
GSM4216221	DCM	Female	African American	54
GSM4216224	Healthy	Female	African American	62
GSM4216226	DCM	Female	African American	56
GSM4216228	DCM	Female	African American	49
