# Supplementary material for: Transcriptome analysis uncovers the autophagy‐mediated regulatory patterns of the immune microenvironment in dilated cardiomyopathy
Source: J Cell Mol Med. 2022 Jun 26;26(14):4101–12. doi: 10.1111/jcmm.17455 (PMC9279601; doi:10.1111/jcmm.17455)
Supplement: Supplementary file 6 — Table S2 [file JCMM-26-4101-s012.xlsx]

## Sheet: Sheet1
Table S2. Primers used in this study.
Primer name	Sequence (5' to 3')
18S-F	CGGCTACCACATCCAAGGAA
18S-R	GCTGGAATTACCGCGGCT
BCL2L1-F	TTCTGGGCTCCCAGCCT
BCL2L1-R	TCTGAAGGGAGAGAAAGAGATTCA
BID-F	AAGCGGGTAGTCGACCGT
BID-R	GAACCGTTGTTGACCTCACAG
CALCOCO2-F	TGGAGGAGCCAAGGACAGAA
CALCOCO2-R	TGGGCAGGTAGTAAGCTTTGAA
CASP1-F	GAAAAGCCATGGCCGACAAG
CASP1-R	CGGAGTCAATCAAAGCTCGG
CCL2-F	TCAAACTGAAGCTCGCACTCT
CCL2-R	GGGGCATTGATTGCATCTGG
CX3CL1-F	CTGCTGGCTGCTTGGAGA
CX3CL1-R	CCACAGACTCGTCCATTCCC
CXCR4-F	GTGACTTTGAAACCCTCAGCG
CXCR4-R	TGGGCTAAGGGCACAAGAGA
EIF4EBP1-F	CAAGGGATCTGCCCACCATT
EIF4EBP1-R	AACTGTGACTCTTCACCGCC
GRID1-F	GAGACCCCCAAGGAGGACAAAG
GRID1-R	TCTGGTACTCCCGTGTCGG
NAMPT-F	GGAGCATCTGCTCACTTGGT
NAMPT-R	CCCCAAGCTGTTATGGTACTGT
NLRC4-F	AGGCCTCACTGAAACGGAA
NLRC4-R	AAACTACTCTTCATTCTGGCTGA
TP63-F	TTGCTTTTAGCCTCCCGGC
TP63-R	GGGTTTCTACGAAACGCTGGA
