# Supplementary material for: Transcriptome analysis uncovers the autophagy‐mediated regulatory patterns of the immune microenvironment in dilated cardiomyopathy
Source: J Cell Mol Med. 2022 Jun 26;26(14):4101–12. doi: 10.1111/jcmm.17455 (PMC9279601; doi:10.1111/jcmm.17455)
Supplement: Supplementary file 7 — Table S3 [file JCMM-26-4101-s008.xlsx]

## Sheet: Sheet1
Table S3. Expression diversity of autophagy regulators.
symbol	log2FC	pvalue	adjusted.pvalue	significant
CALCOCO2	-0.711189	1.42e-53	3.04e-51	DOWN
BCL2L1	-0.686132	2.3e-51	4.42e-49	DOWN
BID	-0.688268	8.97e-40	5.71e-38	DOWN
CASP1	0.649799	2.86e-35	1.25e-33	UP
NAMPT	-1.12071	9.19e-34	3.64e-32	DOWN
CX3CL1	0.915275	1.08e-29	3.11e-28	UP
TP63	1.16367	4.37e-29	1.21e-27	UP
NPC1	-0.535648	2.77e-22	4.34e-21	DOWN
EIF4G1	-0.390598	3.94e-22	6.1e-21	NO
EIF2S1	-0.290706	2.37e-21	3.41e-20	NO
PPP1R15A	0.456893	9.3e-21	1.27e-19	NO
MAP1LC3B	-0.283752	2.99e-19	3.64e-18	NO
SH3GLB1	-0.437871	1.51e-18	1.72e-17	NO
NRG1	1.40596	3.12e-18	3.44e-17	UP
RHEB	-0.317493	3.47e-18	3.82e-17	NO
PRKCQ	0.96629	1.02e-17	1.07e-16	UP
CDKN1A	-0.634834	6.79e-17	6.53e-16	DOWN
ATG5	-0.27546	1.02e-16	9.71e-16	NO
RAB11A	-0.218881	2.44e-16	2.24e-15	NO
USP10	-0.300013	2.49e-16	2.29e-15	NO
BECN1	-0.206425	1.22e-15	1.04e-14	NO
EIF4EBP1	-0.977419	1.44e-15	1.21e-14	DOWN
RAB1A	-0.254909	2.28e-15	1.87e-14	NO
EEF2K	-0.382717	2.46e-15	2.01e-14	NO
GRID1	0.622899	4.02e-15	3.24e-14	UP
ATG16L2	0.431563	4.75e-15	3.81e-14	NO
PTEN	-0.357344	1.12e-14	8.62e-14	NO
HIF1A	-0.722033	2.02e-13	1.38e-12	DOWN
ATF4	-0.381422	2.04e-13	1.39e-12	NO
MTMR14	-0.329413	2.45e-13	1.66e-12	NO
CTSB	-0.323991	8.7e-13	5.56e-12	NO
BNIP3	-0.385638	1.61e-12	9.96e-12	NO
LAMP2	-0.395885	1.99e-12	1.22e-11	NO
RAF1	-0.285245	2e-12	1.23e-11	NO
NCKAP1	-0.575222	2.62e-12	1.58e-11	DOWN
ATF6	-0.285065	2.75e-12	1.66e-11	NO
DRAM1	-0.344713	3.5e-12	2.09e-11	NO
CFLAR	-0.348466	6.29e-12	3.65e-11	NO
TM9SF1	-0.299512	7.3e-12	4.21e-11	NO
CAMKK2	0.147471	6.58e-11	3.42e-10	NO
MAPK9	-0.22782	8.02e-11	4.13e-10	NO
CXCR4	0.628034	1.03e-10	5.24e-10	UP
DNAJB9	-0.440895	1.06e-10	5.38e-10	NO
PRKCD	-0.363038	1.58e-10	7.87e-10	NO
NRG2	0.391108	4.99e-10	2.36e-09	NO
DDIT3	0.376248	5.28e-10	2.48e-09	NO
RPS6KB1	-0.356451	5.73e-10	2.68e-09	NO
TBK1	-0.372788	6.39e-10	2.97e-09	NO
ATG12	-0.216525	9.45e-10	4.31e-09	NO
NLRC4	-0.512546	1.46e-09	6.5e-09	DOWN
EDEM1	-0.341588	2e-09	8.73e-09	NO
MBTPS2	-0.383697	2.26e-09	9.8e-09	NO
FOXO3	-0.330613	2.5e-09	1.08e-08	NO
FOXO1	-0.284615	3.48e-09	1.47e-08	NO
PELP1	0.466808	5.82e-09	2.4e-08	NO
MYC	-0.590683	6.09e-09	2.5e-08	DOWN
RAC1	-0.169143	1.2e-08	4.77e-08	NO
RAB5A	-0.296972	1.58e-08	6.18e-08	NO
CDKN2A	0.703781	1.75e-08	6.84e-08	UP
RAB24	0.492146	1.97e-08	7.62e-08	NO
MAPK1	-0.301667	2.85e-08	1.09e-07	NO
SQSTM1	0.26215	6.07e-08	2.22e-07	NO
ARNT	-0.186671	6.82e-08	2.48e-07	NO
ATG4A	-0.156232	7.51e-08	2.72e-07	NO
ATG16L1	-0.159613	8.26e-08	2.97e-07	NO
RB1CC1	-0.415314	1.14e-07	4.02e-07	NO
GABARAPL2	0.166824	2.31e-07	7.85e-07	NO
IKBKB	-0.162799	3.53e-07	1.18e-06	NO
CCL2	-0.727571	9.11e-07	2.87e-06	DOWN
GNAI3	-0.261126	1.04e-06	3.25e-06	NO
ITGB1	-0.58167	1.19e-06	3.68e-06	DOWN
NRG3	0.641256	1.2e-06	3.73e-06	UP
PEA15	-0.18047	1.26e-06	3.9e-06	NO
CD46	-0.363821	1.4e-06	4.29e-06	NO
ITGA6	-0.280789	1.52e-06	4.65e-06	NO
ARSA	0.463983	3.25e-06	9.45e-06	NO
UVRAG	-0.229803	3.95e-06	1.14e-05	NO
ATG9A	-0.232584	4.06e-06	1.17e-05	NO
CHMP2B	-0.204972	4.8e-06	1.37e-05	NO
HSP90AB1	0.183116	5.97e-06	1.68e-05	NO
RPTOR	0.2978	8.67e-06	2.39e-05	NO
CAPN2	-0.125025	1.16e-05	3.15e-05	NO
RB1	-0.429944	1.21e-05	3.27e-05	NO
BAK1	-0.18806	1.43e-05	3.8e-05	NO
ULK3	-0.189342	1.48e-05	3.93e-05	NO
DLC1	-0.16458	2.58e-05	6.62e-05	NO
MAPK8IP1	0.340254	2.92e-05	7.43e-05	NO
ATG9B	0.657686	2.94e-05	7.47e-05	UP
DNAJB1	0.18834	3.15e-05	7.98e-05	NO
MTOR	-0.180734	7.36e-05	0.000175806	NO
EGFR	-0.275377	9.59e-05	0.000224886	NO
ATIC	-0.165532	0.000184327	0.000414657	NO
CANX	-0.173091	0.000240362	0.000530613	NO
HSPB8	0.145827	0.00024675	0.0005433	NO
TMEM74	0.430299	0.000298652	0.000648405	NO
ATG2B	-0.234356	0.000315328	0.000681844	NO
FKBP1B	-0.313655	0.00037657	0.00080311	NO
FADD	-0.144521	0.000485271	0.00101694	NO
GABARAPL1	-0.159357	0.000520385	0.00108495	NO
MAPK3	0.167877	0.000569598	0.00117965	NO
SIRT1	-0.285314	0.000597286	0.00123386	NO
TSC2	0.189634	0.000696603	0.00142204	NO
PIK3C3	-0.141782	0.000736378	0.00149716	NO
TNFSF10	0.211675	0.00114614	0.00225215	NO
ATG4C	-0.155108	0.00164811	0.00314711	NO
PRKAB1	0.0898166	0.00184125	0.003491	NO
PIK3R4	-0.165072	0.00338921	0.00613895	NO
ZFYVE1	0.0835907	0.00400383	0.00716203	NO
FOS	-0.469702	0.00475165	0.00837395	NO
FAS	-0.208982	0.00486515	0.00855789	NO
BIRC5	-0.460661	0.00501363	0.00880006	NO
TUSC1	-0.184272	0.00570258	0.00988567	NO
WDFY3	-0.208306	0.00855285	0.0143374	NO
BNIP3L	-0.119734	0.00912743	0.0152186	NO
KLHL24	-0.22275	0.00956823	0.0158951	NO
SAR1A	-0.0605908	0.0133826	0.0215819	NO
SPNS1	-0.302187	0.0135974	0.0219014	NO
CHMP4B	-0.128081	0.0142173	0.0228183	NO
AMBRA1	0.0729148	0.0147027	0.0235226	NO
NBR1	-0.0979688	0.0158619	0.0252027	NO
CTSD	0.292781	0.0238242	0.0365804	NO
BIRC6	-0.169884	0.0254508	0.0388792	NO
RAB33B	-0.183597	0.0257465	0.0392854	NO
KIF5B	-0.134855	0.0277934	0.0421419	NO
ATG4B	0.141367	0.029133	0.0440288	NO
GAA	0.197005	0.0329987	0.0493481	NO
ERBB2	-0.102721	0.0332356	0.0496503	NO
PINK1	-0.109128	0.0341217	0.0508458	NO
TP53	0.0735742	0.034122	0.0508458	NO
RAB7A	-0.0394369	0.0400746	0.058709	NO
CAPNS1	0.109551	0.045012	0.065261	NO
ATG10	0.139694	0.0470428	0.0679585	NO
PEX14	0.153953	0.0472144	0.0681712	NO
EEF2	0.114238	0.0676041	0.0944558	NO
CAPN1	-0.0895075	0.0707953	0.0984085	NO
VAMP3	-0.0372779	0.0738903	0.102221	NO
HDAC6	-0.0615311	0.0740974	0.102483	NO
VEGFA	-0.124466	0.0789526	0.108627	NO
HSPA8	0.0749486	0.0799707	0.109843	NO
WIPI1	0.063621	0.0871205	0.11872	NO
NAF1	-0.0952234	0.096662	0.130589	NO
EIF2AK3	-0.1447	0.0994621	0.133991	NO
PEX3	-0.0900219	0.101687	0.136719	NO
STK11	0.114887	0.110175	0.146862	NO
ULK1	0.138908	0.112017	0.149039	NO
NFE2L2	-0.0870319	0.113612	0.15087	NO
APOL1	0.0873133	0.114729	0.152245	NO
SIRT2	-0.0682291	0.128161	0.168334	NO
HGS	0.105257	0.131603	0.172419	NO
LAMP1	0.0686604	0.133533	0.174613	NO
MLST8	0.1562	0.134164	0.175303	NO
CASP8	-0.116885	0.134418	0.175596	NO
HDAC1	-0.0302633	0.155893	0.200346	NO
CCR2	-0.159979	0.162622	0.207933	NO
TSC1	0.0633253	0.164338	0.209892	NO
GABARAP	0.0623053	0.168297	0.214324	NO
PRKAR1A	0.0612489	0.171009	0.217479	NO
WIPI2	-0.0452765	0.180864	0.228729	NO
CASP4	-0.0582967	0.200938	0.25111	NO
MAP1LC3C	0.147036	0.213895	0.265173	NO
TP53INP2	0.0621821	0.224402	0.276676	NO
ATG3	-0.028092	0.235215	0.288346	NO
BNIP1	0.0519	0.237738	0.291085	NO
MAP2K7	0.0891206	0.240202	0.293597	NO
CDKN1B	0.0502026	0.252861	0.307141	NO
ITGA3	-0.0725428	0.270807	0.326367	NO
BAX	0.0916696	0.292214	0.348851	NO
BCL2	0.0740206	0.299455	0.35655	NO
BAG1	-0.0652036	0.311501	0.368995	NO
ITGB4	0.0711455	0.448679	0.507201	NO
MAPK8	-0.0332757	0.458501	0.516734	NO
EIF2AK2	0.0450992	0.459976	0.518124	NO
DAPK1	0.0537619	0.481725	0.53971	NO
ATG4D	-0.0667096	0.49221	0.54984	NO
FKBP1A	-0.0275012	0.510344	0.567723	NO
BAG3	-0.0309932	0.532996	0.589093	NO
CASP3	-0.0329751	0.549049	0.603562	NO
SESN2	-0.0357018	0.566621	0.620052	NO
RELA	0.0245997	0.569503	0.622489	NO
ULK2	0.0240086	0.579297	0.63118	NO
DIRAS3	-0.0569164	0.594296	0.645058	NO
GAPDH	0.0235023	0.608601	0.658997	NO
PARP1	-0.0153964	0.612834	0.663036	NO
NFKB1	-0.02579	0.629948	0.678677	NO
SPHK1	0.0586561	0.659544	0.706516	NO
CLN3	-0.0405185	0.725708	0.765889	NO
CAPN10	0.033169	0.728703	0.768292	NO
RGS19	-0.0326833	0.739406	0.777565	NO
ATG7	0.009345	0.751042	0.787671	NO
P4HB	-0.0137766	0.789751	0.822172	NO
MAP1LC3A	0.0346266	0.795334	0.826778	NO
ST13	-0.00617182	0.828996	0.856776	NO
ERN1	0.0103744	0.839273	0.865777	NO
GOPC	-0.0111807	0.865541	0.887898	NO
ITPR1	0.0113889	0.896697	0.913713	NO
HSPA5	-0.00597993	0.899804	0.916292	NO
WDR45	-0.00617439	0.912388	0.9269	NO
DAPK2	-0.00646879	0.91301	0.927388	NO
ATG2A	-0.00633968	0.931838	0.942994	NO
SERPINA1	0.000819956	0.994405	0.995103	NO
ARSB	6.33e-05	0.998853	0.998911	NO
