# Supplementary material for: Transcriptome analysis uncovers the autophagy‐mediated regulatory patterns of the immune microenvironment in dilated cardiomyopathy
Source: J Cell Mol Med. 2022 Jun 26;26(14):4101–12. doi: 10.1111/jcmm.17455 (PMC9279601; doi:10.1111/jcmm.17455)
Supplement: Supplementary file 8 — Table S4 [file JCMM-26-4101-s015.xlsx]

## Sheet: Signature_Coef_min
Table S4. The LASSO regression coefficient of DCM-related autophagy genes.
gene	coef
BCL2L1	-1.74465
BID	-0.426833
CALCOCO2	-3.4052
CASP1	0.366121
CCL2	-0.703078
CX3CL1	1.03238
CXCR4	0.295142
EIF4EBP1	-0.802019
GRID1	0.0424498
NAMPT	-1.44512
NLRC4	-0.47705
NRG1	0.30888
TP63	0.220043
