# Supplementary material for: Transcriptome analysis uncovers the autophagy‐mediated regulatory patterns of the immune microenvironment in dilated cardiomyopathy
Source: J Cell Mol Med. 2022 Jun 26;26(14):4101–12. doi: 10.1111/jcmm.17455 (PMC9279601; doi:10.1111/jcmm.17455)
Supplement: Supplementary file 9 — Table S5 [file JCMM-26-4101-s006.xlsx]

## Sheet: risk_score_box
Table S5. Risk scores of healthy and DCM samples.
Gene	Group	Risk score
GSM4215858	Healthy	-104.603
GSM4215859	Healthy	-102.458
GSM4215860	Healthy	-111.2
GSM4215861	Healthy	-108.219
GSM4215862	Healthy	-106.541
GSM4215863	Healthy	-104.075
GSM4215864	Healthy	-104.749
GSM4215865	Healthy	-103.029
GSM4215866	Healthy	-103.787
GSM4215867	Healthy	-103.297
GSM4215868	Healthy	-104.938
GSM4215869	Healthy	-102.443
GSM4215870	Healthy	-108.739
GSM4215871	Healthy	-105.042
GSM4215872	Healthy	-108.905
GSM4215873	Healthy	-105.334
GSM4215874	Healthy	-106.784
GSM4215875	Healthy	-104.103
GSM4215876	Healthy	-99.1633
GSM4215877	Healthy	-104.857
GSM4215881	DCM	-98.3235
GSM4215882	DCM	-95.8728
GSM4215883	DCM	-96.8177
GSM4215884	DCM	-98.2132
GSM4215885	DCM	-95.8224
GSM4215886	DCM	-99.0741
GSM4215888	DCM	-96.4784
GSM4215889	DCM	-96.1631
GSM4215890	DCM	-97.6706
GSM4215891	DCM	-97.3926
GSM4215892	DCM	-96.1046
GSM4215893	DCM	-97.5469
GSM4215894	DCM	-97.5989
GSM4215895	DCM	-94.9946
GSM4215896	DCM	-96.4832
GSM4215897	DCM	-97.0201
GSM4215898	DCM	-98.3225
GSM4215900	DCM	-94.3239
GSM4215901	DCM	-99.9156
GSM4215902	DCM	-99.0578
GSM4215903	DCM	-99.2615
GSM4215904	DCM	-94.1432
GSM4215905	DCM	-97.564
GSM4215906	DCM	-97.7975
GSM4215907	DCM	-97.8688
GSM4215908	DCM	-99.6172
GSM4215909	DCM	-98.8835
GSM4215910	DCM	-96.0198
GSM4215911	DCM	-96.0432
GSM4215912	DCM	-97.5734
GSM4215913	DCM	-94.458
GSM4215914	DCM	-97.0713
GSM4215915	DCM	-96.8109
GSM4215916	DCM	-98.1154
GSM4215917	DCM	-95.6567
GSM4215918	DCM	-95.2205
GSM4215919	DCM	-97.0912
GSM4215920	DCM	-96.0982
GSM4215921	DCM	-96.8558
GSM4215922	DCM	-97.9655
GSM4215923	DCM	-95.2468
GSM4215924	DCM	-97.3407
GSM4215925	DCM	-97.0203
GSM4215926	DCM	-97.3907
GSM4215927	DCM	-95.5931
GSM4215928	DCM	-98.3007
GSM4215929	DCM	-95.19
GSM4215930	DCM	-99.2445
GSM4215931	DCM	-94.7613
GSM4215933	DCM	-97.5447
GSM4215934	DCM	-94.6876
GSM4215935	DCM	-97.961
GSM4215936	DCM	-97.4386
GSM4215937	DCM	-97.4446
GSM4215938	DCM	-94.2779
GSM4215939	DCM	-95.7811
GSM4215940	DCM	-99.1088
GSM4215942	DCM	-93.0436
GSM4215943	DCM	-95.6518
GSM4215944	DCM	-98.3244
GSM4215945	DCM	-98.2956
GSM4215946	DCM	-97.4375
GSM4215947	DCM	-96.9717
GSM4215948	DCM	-98.822
GSM4215949	DCM	-95.0876
GSM4215952	DCM	-96.4235
GSM4215953	DCM	-97.5568
GSM4215955	DCM	-97.4525
GSM4215956	DCM	-95.8182
GSM4215957	DCM	-96.9516
GSM4215959	DCM	-97.7573
GSM4215961	DCM	-98.5048
GSM4215962	DCM	-93.6375
GSM4215963	DCM	-95.3728
GSM4215964	DCM	-94.074
GSM4215965	DCM	-94.8994
GSM4215966	DCM	-99.0332
GSM4215967	DCM	-97.2866
GSM4215968	DCM	-94.0798
GSM4215969	DCM	-95.6531
GSM4215970	DCM	-95.414
GSM4215971	DCM	-97.0819
GSM4215972	DCM	-97.5589
GSM4215973	DCM	-93.9274
GSM4215974	DCM	-94.1398
GSM4215975	DCM	-96.4922
GSM4215977	DCM	-96.2665
GSM4215978	DCM	-99.6748
GSM4215979	DCM	-100.509
GSM4215980	DCM	-95.4511
GSM4215981	DCM	-97.1396
GSM4215982	DCM	-96.8447
GSM4215983	DCM	-98.0433
GSM4215984	DCM	-95.1387
GSM4215986	Healthy	-103.498
GSM4215987	DCM	-96.8513
GSM4215988	DCM	-95.9229
GSM4215989	Healthy	-106.186
GSM4215990	DCM	-95.7063
GSM4215991	Healthy	-106.777
GSM4215992	Healthy	-107.27
GSM4215993	DCM	-95.3442
GSM4215994	Healthy	-104.675
GSM4215995	DCM	-98.1487
GSM4215996	DCM	-98.6758
GSM4215997	DCM	-94.2154
GSM4215998	Healthy	-109.739
GSM4215999	Healthy	-106.801
GSM4216000	DCM	-97.4269
GSM4216001	Healthy	-102.001
GSM4216002	DCM	-93.924
GSM4216003	DCM	-98.5756
GSM4216004	Healthy	-105.032
GSM4216005	Healthy	-110.15
GSM4216006	DCM	-95.84
GSM4216007	Healthy	-105.252
GSM4216008	Healthy	-104.87
GSM4216009	Healthy	-104.166
GSM4216010	Healthy	-105.352
GSM4216011	DCM	-96.2068
GSM4216012	Healthy	-104.28
GSM4216013	DCM	-98.3875
GSM4216014	Healthy	-105.221
GSM4216015	Healthy	-101.479
GSM4216016	Healthy	-105.953
GSM4216017	Healthy	-106.188
GSM4216018	Healthy	-103.781
GSM4216019	DCM	-97.7816
GSM4216020	DCM	-96.5054
GSM4216021	Healthy	-105.235
GSM4216022	Healthy	-107.885
GSM4216024	Healthy	-104.838
GSM4216025	Healthy	-107.867
GSM4216026	DCM	-94.2434
GSM4216027	Healthy	-104.426
GSM4216028	Healthy	-109.641
GSM4216029	Healthy	-108.986
GSM4216030	Healthy	-105.697
GSM4216031	Healthy	-107.585
GSM4216032	Healthy	-105.005
GSM4216033	DCM	-95.3431
GSM4216034	Healthy	-105.537
GSM4216035	Healthy	-103.453
GSM4216036	Healthy	-106.206
GSM4216037	Healthy	-104.323
GSM4216039	Healthy	-107.674
GSM4216040	Healthy	-104.98
GSM4216041	DCM	-99.1984
GSM4216042	Healthy	-103.928
GSM4216043	Healthy	-105.474
GSM4216044	Healthy	-105.859
GSM4216045	Healthy	-106.321
GSM4216047	Healthy	-104.804
GSM4216048	Healthy	-107.83
GSM4216049	Healthy	-104.602
GSM4216050	Healthy	-106.6
GSM4216052	DCM	-97.7922
GSM4216053	Healthy	-108.667
GSM4216054	Healthy	-105.849
GSM4216055	DCM	-98.9408
GSM4216056	Healthy	-104.524
GSM4216057	DCM	-95.511
GSM4216058	DCM	-96.2506
GSM4216059	DCM	-96.0852
GSM4216060	DCM	-96.9933
GSM4216061	Healthy	-106.136
GSM4216062	DCM	-98.924
GSM4216063	Healthy	-103.997
GSM4216065	DCM	-95.1321
GSM4216066	DCM	-96.1224
GSM4216067	DCM	-95.4654
GSM4216069	Healthy	-106.418
GSM4216070	Healthy	-106.451
GSM4216071	DCM	-98.8272
GSM4216072	DCM	-95.0038
GSM4216073	DCM	-95.4794
GSM4216074	DCM	-96.5911
GSM4216075	Healthy	-105.264
GSM4216076	DCM	-95.9172
GSM4216077	Healthy	-106.822
GSM4216080	DCM	-94.9852
GSM4216081	Healthy	-105.501
GSM4216082	Healthy	-106.381
GSM4216083	Healthy	-105.018
GSM4216084	Healthy	-104.767
GSM4216085	Healthy	-104.834
GSM4216086	Healthy	-107.544
GSM4216087	Healthy	-106.305
GSM4216089	Healthy	-104.703
GSM4216090	Healthy	-106.446
GSM4216091	DCM	-98.3515
GSM4216092	DCM	-97.2573
GSM4216093	Healthy	-106.089
GSM4216094	Healthy	-106.955
GSM4216095	Healthy	-107.89
GSM4216096	DCM	-98.6846
GSM4216097	Healthy	-104.434
GSM4216098	Healthy	-104.717
GSM4216099	Healthy	-107.423
GSM4216100	Healthy	-109.939
GSM4216101	Healthy	-105.524
GSM4216102	Healthy	-105.863
GSM4216103	DCM	-96.5732
GSM4216104	Healthy	-105.882
GSM4216105	Healthy	-106.211
GSM4216106	Healthy	-106.722
GSM4216108	Healthy	-104.479
GSM4216109	Healthy	-106.853
GSM4216110	Healthy	-105.939
GSM4216111	Healthy	-107.814
GSM4216112	Healthy	-105.342
GSM4216113	Healthy	-106.652
GSM4216114	Healthy	-105.888
GSM4216115	Healthy	-104.418
GSM4216116	Healthy	-108.821
GSM4216117	DCM	-97.7995
GSM4216118	Healthy	-106.723
GSM4216119	Healthy	-111.167
GSM4216120	Healthy	-106.733
GSM4216121	Healthy	-106.603
GSM4216122	Healthy	-107.351
GSM4216123	Healthy	-103.254
GSM4216124	Healthy	-105.203
GSM4216127	DCM	-97.0979
GSM4216128	DCM	-95.4181
GSM4216129	Healthy	-109.11
GSM4216130	DCM	-97.6898
GSM4216131	Healthy	-107.767
GSM4216132	Healthy	-105.852
GSM4216134	Healthy	-105.191
GSM4216135	Healthy	-108.262
GSM4216136	Healthy	-104.242
GSM4216138	Healthy	-105.845
GSM4216139	Healthy	-108.389
GSM4216140	DCM	-99.0407
GSM4216141	Healthy	-106.579
GSM4216142	Healthy	-107.025
GSM4216143	DCM	-96.5809
GSM4216144	Healthy	-104.877
GSM4216146	Healthy	-105.695
GSM4216147	Healthy	-105.136
GSM4216148	Healthy	-106.041
GSM4216149	Healthy	-102.193
GSM4216150	Healthy	-107.028
GSM4216151	Healthy	-104.544
GSM4216152	Healthy	-106.757
GSM4216153	Healthy	-104.687
GSM4216154	Healthy	-104.436
GSM4216155	DCM	-95.6307
GSM4216156	Healthy	-106.421
GSM4216158	DCM	-95.501
GSM4216160	Healthy	-103.981
GSM4216161	Healthy	-108.558
GSM4216162	Healthy	-106.156
GSM4216163	Healthy	-108.452
GSM4216164	Healthy	-104.654
GSM4216165	DCM	-96.5947
GSM4216166	DCM	-95.7355
GSM4216167	DCM	-97.5903
GSM4216168	DCM	-100.432
GSM4216169	Healthy	-105.538
GSM4216170	Healthy	-108.633
GSM4216171	Healthy	-105.341
GSM4216172	Healthy	-108.922
GSM4216173	Healthy	-104.911
GSM4216174	Healthy	-107.781
GSM4216175	Healthy	-107.506
GSM4216176	Healthy	-106.925
GSM4216177	Healthy	-107.014
GSM4216178	Healthy	-106.743
GSM4216179	Healthy	-105.272
GSM4216180	DCM	-100.827
GSM4216181	DCM	-96.5814
GSM4216182	DCM	-98.4572
GSM4216183	DCM	-95.323
GSM4216184	Healthy	-105.802
GSM4216185	Healthy	-105.611
GSM4216186	Healthy	-106.108
GSM4216187	Healthy	-106.918
GSM4216188	Healthy	-109.363
GSM4216189	DCM	-98.9504
GSM4216190	Healthy	-108.627
GSM4216191	DCM	-96.911
GSM4216192	Healthy	-106.056
GSM4216193	DCM	-97.5642
GSM4216194	Healthy	-106.539
GSM4216195	Healthy	-107.903
GSM4216196	DCM	-96.2836
GSM4216197	DCM	-98.8573
GSM4216198	Healthy	-109.929
GSM4216200	Healthy	-106.727
GSM4216201	DCM	-97.4203
GSM4216202	DCM	-95.018
GSM4216203	DCM	-96.1821
GSM4216204	DCM	-97.0676
GSM4216205	Healthy	-104.724
GSM4216206	DCM	-97.7294
GSM4216207	DCM	-97.4789
GSM4216208	Healthy	-106.149
GSM4216209	DCM	-99.9633
GSM4216210	DCM	-99.1663
GSM4216211	Healthy	-104.706
GSM4216212	Healthy	-107.654
GSM4216213	Healthy	-107.721
GSM4216214	Healthy	-106.004
GSM4216215	DCM	-99.4397
GSM4216216	Healthy	-105.946
GSM4216217	DCM	-97.88
GSM4216221	DCM	-98.029
GSM4216224	Healthy	-105.793
GSM4216226	DCM	-95.3701
GSM4216228	DCM	-94.6278
