# Supplementary material for: Transcriptome analysis uncovers the autophagy‐mediated regulatory patterns of the immune microenvironment in dilated cardiomyopathy
Source: J Cell Mol Med. 2022 Jun 26;26(14):4101–12. doi: 10.1111/jcmm.17455 (PMC9279601; doi:10.1111/jcmm.17455)
Supplement: Supplementary file 10 — Table S6 [file JCMM-26-4101-s003.xlsx]

## Sheet: Sheet1
Table S6. Diversity of immunocytes between healthy and DCM samples.
immunocyte	pvalue
B cells naive	1.90111e-09
Plasma cells	0.0680151
T cells CD8	2.07603e-06
T cells CD4 naive	0.191742
T cells CD4 memory resting	0.0022676
T cells CD4 memory activated	0.775009
T cells follicular helper	0.780302
T cells regulatory (Tregs)	0.409962
T cells gamma delta	0.082954
NK cells resting	0.213641
NK cells activated	0.00656226
Monocytes	0.474383
Macrophages M0	0.000198062
Macrophages M1	0.000232143
Macrophages M2	0.000160437
Dendritic cells resting	2.86804e-09
Dendritic cells activated	0.00161521
Mast cells resting	0.435555
Mast cells activated	0.473925
Eosinophils	7.30486e-26
Neutrophils	0.0370174
