# Supplementary material for: Transcriptome analysis uncovers the autophagy‐mediated regulatory patterns of the immune microenvironment in dilated cardiomyopathy
Source: J Cell Mol Med. 2022 Jun 26;26(14):4101–12. doi: 10.1111/jcmm.17455 (PMC9279601; doi:10.1111/jcmm.17455)
Supplement: Supplementary file 11 — Table S7 [file JCMM-26-4101-s020.xlsx]

## Sheet: Sheet1
Table S7. Correlations between autophagy regulators and immunocytes.
autophagy regulator	immunocyte	cor	pvalue
BCL2L1	B cells naive	-0.242746	0.000155972
BID	B cells naive	-0.31147	1.06e-08
CALCOCO2	B cells naive	-0.181029	0.00278899
CASP1	B cells naive	0.0252238	0.977851
CCL2	B cells naive	-0.254623	1.53e-05
CX3CL1	B cells naive	0.135832	0.0334948
CXCR4	B cells naive	-0.0219993	0.416152
EIF4EBP1	B cells naive	-0.213889	0.000238564
GRID1	B cells naive	0.29429	1.16e-07
NAMPT	B cells naive	-0.121147	0.0148232
NLRC4	B cells naive	-0.310796	2.1e-09
NRG1	B cells naive	0.136972	0.0150495
TP63	B cells naive	0.208337	0.00108123
BCL2L1	T cells CD8	-0.0871672	0.389944
BID	T cells CD8	0.10486	0.0303928
CALCOCO2	T cells CD8	-0.35146	3.09e-07
CASP1	T cells CD8	0.266397	5.12e-05
CCL2	T cells CD8	-0.0118727	0.895307
CX3CL1	T cells CD8	0.258392	0.000165449
CXCR4	T cells CD8	0.307483	0.000127704
EIF4EBP1	T cells CD8	0.270915	0.000430361
GRID1	T cells CD8	0.0233521	0.46329
NAMPT	T cells CD8	-0.350091	5.24e-09
NLRC4	T cells CD8	0.0585177	0.431308
NRG1	T cells CD8	-0.021529	0.196115
TP63	T cells CD8	-0.0431547	0.632424
BCL2L1	T cells CD4 memory resting	0.0437547	0.894815
BID	T cells CD4 memory resting	-0.0541734	0.364865
CALCOCO2	T cells CD4 memory resting	0.309793	1.31e-08
CASP1	T cells CD4 memory resting	-0.255109	1.53e-05
CCL2	T cells CD4 memory resting	-0.0306666	0.270117
CX3CL1	T cells CD4 memory resting	-0.284161	1.27e-06
CXCR4	T cells CD4 memory resting	-0.077369	0.131089
EIF4EBP1	T cells CD4 memory resting	-0.215867	2.07e-05
GRID1	T cells CD4 memory resting	0.0394205	0.457691
NAMPT	T cells CD4 memory resting	0.280727	2.15e-08
NLRC4	T cells CD4 memory resting	-0.113203	0.0518013
NRG1	T cells CD4 memory resting	-0.00519363	0.661807
TP63	T cells CD4 memory resting	0.077372	0.122615
BCL2L1	NK cells activated	0.0419238	0.530843
BID	NK cells activated	0.0229981	0.626573
CALCOCO2	NK cells activated	0.0707101	0.32927
CASP1	NK cells activated	-0.000928139	0.666156
CCL2	NK cells activated	0.162446	0.00378387
CX3CL1	NK cells activated	-0.0906776	0.531154
CXCR4	NK cells activated	-0.182682	0.0260022
EIF4EBP1	NK cells activated	-0.000375104	0.154799
GRID1	NK cells activated	-0.0252265	0.447918
NAMPT	NK cells activated	0.117989	0.0922517
NLRC4	NK cells activated	-0.0667267	0.345591
NRG1	NK cells activated	-0.0330249	0.640573
TP63	NK cells activated	-0.0366008	0.884392
BCL2L1	Macrophages M0	-0.183675	0.00184113
BID	Macrophages M0	-0.148917	0.0339438
CALCOCO2	Macrophages M0	-0.23226	0.000382134
CASP1	Macrophages M0	0.159992	0.000456343
CCL2	Macrophages M0	0.00253881	0.740652
CX3CL1	Macrophages M0	0.123066	0.109109
CXCR4	Macrophages M0	-0.0137154	0.242849
EIF4EBP1	Macrophages M0	-0.0480043	0.331012
GRID1	Macrophages M0	-0.0462112	0.614758
NAMPT	Macrophages M0	-0.178233	0.00753544
NLRC4	Macrophages M0	-0.134566	0.492044
NRG1	Macrophages M0	0.189753	0.013362
TP63	Macrophages M0	0.126036	0.00550093
BCL2L1	Macrophages M1	-0.241306	0.000380425
BID	Macrophages M1	-0.180725	0.0314263
CALCOCO2	Macrophages M1	-0.223813	0.0174538
CASP1	Macrophages M1	0.329441	5.97e-09
CCL2	Macrophages M1	0.0850133	0.0432881
CX3CL1	Macrophages M1	0.195873	0.0404993
CXCR4	Macrophages M1	0.251837	0.000264538
EIF4EBP1	Macrophages M1	-0.226567	0.000226361
GRID1	Macrophages M1	0.122765	0.0816332
NAMPT	Macrophages M1	-0.020046	0.103655
NLRC4	Macrophages M1	0.0973926	0.0820758
NRG1	Macrophages M1	0.232381	0.00326745
TP63	Macrophages M1	0.218631	0.000950059
BCL2L1	Macrophages M2	0.202789	0.000729836
BID	Macrophages M2	0.304987	1.8e-08
CALCOCO2	Macrophages M2	0.0992375	0.0976206
CASP1	Macrophages M2	0.00704246	0.915952
CCL2	Macrophages M2	0.0139023	0.819024
CX3CL1	Macrophages M2	0.00265584	0.680592
CXCR4	Macrophages M2	0.146033	0.0105188
EIF4EBP1	Macrophages M2	0.277948	2.85e-09
GRID1	Macrophages M2	-0.269384	1.44e-07
NAMPT	Macrophages M2	-0.0403617	0.200297
NLRC4	Macrophages M2	0.320659	1.53e-06
NRG1	Macrophages M2	-0.1767	0.00120061
TP63	Macrophages M2	-0.241138	1.4e-05
BCL2L1	Dendritic cells resting	-0.301965	4.62e-06
BID	Dendritic cells resting	-0.25091	5.63e-07
CALCOCO2	Dendritic cells resting	-0.202074	0.0040738
CASP1	Dendritic cells resting	0.319905	4.19e-06
CCL2	Dendritic cells resting	-0.166653	0.0029688
CX3CL1	Dendritic cells resting	0.146185	0.580235
CXCR4	Dendritic cells resting	0.355076	5.28e-08
EIF4EBP1	Dendritic cells resting	-0.277016	5.58e-08
GRID1	Dendritic cells resting	0.230366	0.000216589
NAMPT	Dendritic cells resting	-0.145603	0.283316
NLRC4	Dendritic cells resting	0.079744	0.266758
NRG1	Dendritic cells resting	0.185286	3.8e-06
TP63	Dendritic cells resting	0.208234	3.93e-05
BCL2L1	Dendritic cells activated	-0.0954376	0.153854
BID	Dendritic cells activated	-0.127681	0.0619003
CALCOCO2	Dendritic cells activated	-0.010765	0.0431216
CASP1	Dendritic cells activated	0.107295	0.878775
CCL2	Dendritic cells activated	-0.0710991	0.375363
CX3CL1	Dendritic cells activated	0.179361	0.0165796
CXCR4	Dendritic cells activated	0.0058673	0.56069
EIF4EBP1	Dendritic cells activated	-0.149333	0.00248296
GRID1	Dendritic cells activated	0.0972361	0.259533
NAMPT	Dendritic cells activated	-0.0833463	0.186933
NLRC4	Dendritic cells activated	-0.158594	0.0583063
NRG1	Dendritic cells activated	-0.00358162	0.997667
TP63	Dendritic cells activated	0.192887	0.0168141
BCL2L1	Eosinophils	0.336855	1.17e-08
BID	Eosinophils	0.166644	0.0118097
CALCOCO2	Eosinophils	0.609692	1.39e-30
CASP1	Eosinophils	-0.470472	6.49e-15
CCL2	Eosinophils	0.196708	2.36e-05
CX3CL1	Eosinophils	-0.527274	1.32e-17
CXCR4	Eosinophils	-0.225946	8.32e-05
EIF4EBP1	Eosinophils	-0.0658098	0.235548
GRID1	Eosinophils	-0.10252	0.107698
NAMPT	Eosinophils	0.666534	1.71e-28
NLRC4	Eosinophils	0.123397	0.0632716
NRG1	Eosinophils	-0.193491	0.00281928
TP63	Eosinophils	-0.195106	0.000366007
BCL2L1	Neutrophils	0.000511934	0.885446
BID	Neutrophils	0.031541	0.989176
CALCOCO2	Neutrophils	-0.112751	0.0987102
CASP1	Neutrophils	0.111111	0.0471748
CCL2	Neutrophils	0.0095772	0.21846
CX3CL1	Neutrophils	0.143344	0.0442985
CXCR4	Neutrophils	0.196669	0.00641887
EIF4EBP1	Neutrophils	0.0465229	0.969396
GRID1	Neutrophils	-0.0107986	0.493357
NAMPT	Neutrophils	0.0159489	0.0944293
NLRC4	Neutrophils	0.226189	0.000241432
NRG1	Neutrophils	0.0283745	0.807081
TP63	Neutrophils	-0.035795	0.58485
