# Supplementary material for: Transcriptome analysis uncovers the autophagy‐mediated regulatory patterns of the immune microenvironment in dilated cardiomyopathy
Source: J Cell Mol Med. 2022 Jun 26;26(14):4101–12. doi: 10.1111/jcmm.17455 (PMC9279601; doi:10.1111/jcmm.17455)
Supplement: Supplementary file 12 — Table S8 [file JCMM-26-4101-s011.xlsx]

## Sheet: Sheet1
Table S8. Diversity of immune reaction gene-sets between healthy and DCM samples.
pathway	pvalue
Antigen Processing and Presentation	1.55123e-11
Antimicrobials	0.564761
BCR Signaling Pathway	0.835575
Chemokine Receptors	0.777152
Chemokines	4.89801e-06
Cytokine Receptors	2.97849e-13
Cytokines	3.26232e-18
Interferon Receptor	0.483657
Interleukins	3.06249e-11
Interleukins Receptor	1.11368e-32
Natural Killer Cell Cytotoxicity	2.07655e-09
TCR signaling Pathway	1.70479e-07
TGFb Family Member	1.63197e-20
TGFb Family Member Receptor	8.13958e-14
TNF Family Members	5.70675e-13
TNF Family Members Receptors	0.00108412
