# Supplementary material for: Transcriptome analysis uncovers the autophagy‐mediated regulatory patterns of the immune microenvironment in dilated cardiomyopathy
Source: J Cell Mol Med. 2022 Jun 26;26(14):4101–12. doi: 10.1111/jcmm.17455 (PMC9279601; doi:10.1111/jcmm.17455)
Supplement: Supplementary file 13 — Table S9 [file JCMM-26-4101-s018.xlsx]

## Sheet: Sheet1
Table S9. Correlations between autophagy regulators and immune reaction gene-sets.
autophagy regulator	pathway	cor	pvalue
BCL2L1	Antigen Processing and Presentation	-0.121906	0.0256731
BID	Antigen Processing and Presentation	0.105009	0.0226566
CALCOCO2	Antigen Processing and Presentation	-0.587698	4.51e-34
CASP1	Antigen Processing and Presentation	0.646785	3.97e-48
CCL2	Antigen Processing and Presentation	0.218159	5.86e-07
CX3CL1	Antigen Processing and Presentation	0.582911	9.64e-26
CXCR4	Antigen Processing and Presentation	0.499162	9.95e-28
EIF4EBP1	Antigen Processing and Presentation	0.335423	5.87e-10
GRID1	Antigen Processing and Presentation	-0.0126348	0.792929
NAMPT	Antigen Processing and Presentation	-0.556424	5.37e-21
NLRC4	Antigen Processing and Presentation	0.196474	2.53e-06
NRG1	Antigen Processing and Presentation	0.0268831	0.38381
TP63	Antigen Processing and Presentation	-0.00634464	0.751775
BCL2L1	Chemokines	-0.140512	0.0230596
BID	Chemokines	-0.0387683	0.981466
CALCOCO2	Chemokines	-0.537752	6.79e-26
CASP1	Chemokines	0.520938	4.52e-31
CCL2	Chemokines	0.580559	3.49e-39
CX3CL1	Chemokines	0.449471	3.44e-18
CXCR4	Chemokines	0.402614	5.48e-21
EIF4EBP1	Chemokines	0.0223092	0.580004
GRID1	Chemokines	0.193759	0.00267205
NAMPT	Chemokines	-0.0934762	0.999164
NLRC4	Chemokines	0.210096	1.31e-09
NRG1	Chemokines	0.162823	6.03e-05
TP63	Chemokines	0.109012	0.0982712
BCL2L1	Cytokine Receptors	0.320464	2.43e-07
BID	Cytokine Receptors	0.247167	5.18e-05
CALCOCO2	Cytokine Receptors	0.195562	0.0777481
CASP1	Cytokine Receptors	-0.0454579	0.0653485
CCL2	Cytokine Receptors	0.370299	3.45e-13
CX3CL1	Cytokine Receptors	-0.196617	0.00950065
CXCR4	Cytokine Receptors	0.154986	1.7e-07
EIF4EBP1	Cytokine Receptors	0.0300246	0.830101
GRID1	Cytokine Receptors	0.0623147	0.0200681
NAMPT	Cytokine Receptors	0.527142	3.11e-24
NLRC4	Cytokine Receptors	0.503283	6.92e-29
NRG1	Cytokine Receptors	0.0174291	0.0144976
TP63	Cytokine Receptors	-0.0380852	0.594627
BCL2L1	Cytokines	-0.289455	5.29e-06
BID	Cytokines	-0.156831	0.085284
CALCOCO2	Cytokines	-0.745707	2.8e-56
CASP1	Cytokines	0.655913	1.77e-48
CCL2	Cytokines	0.366145	1.26e-16
CX3CL1	Cytokines	0.563229	5.36e-23
CXCR4	Cytokines	0.495561	5.8e-30
EIF4EBP1	Cytokines	0.0179065	0.563446
GRID1	Cytokines	0.195748	0.000499872
NAMPT	Cytokines	-0.321251	8.1e-05
NLRC4	Cytokines	0.156779	3.45e-07
NRG1	Cytokines	0.343265	1.82e-11
TP63	Cytokines	0.232487	5.49e-05
BCL2L1	Interferon Receptor	-0.089228	0.271163
BID	Interferon Receptor	-0.00813542	0.696822
CALCOCO2	Interferon Receptor	-0.109429	0.0132375
CASP1	Interferon Receptor	0.465167	7.58e-26
CCL2	Interferon Receptor	0.271934	1.68e-09
CX3CL1	Interferon Receptor	0.0751709	0.24021
CXCR4	Interferon Receptor	0.389961	9.13e-19
EIF4EBP1	Interferon Receptor	-0.179499	0.00364345
GRID1	Interferon Receptor	0.00937235	0.140782
NAMPT	Interferon Receptor	0.196409	1.28e-06
NLRC4	Interferon Receptor	0.390246	1.55e-17
NRG1	Interferon Receptor	0.122606	0.00153936
TP63	Interferon Receptor	0.0961931	0.0666349
BCL2L1	Interleukins	-0.361021	1.25e-06
BID	Interleukins	-0.232768	0.01809
CALCOCO2	Interleukins	-0.478589	1.66e-17
CASP1	Interleukins	0.631892	3.73e-35
CCL2	Interleukins	0.424873	7.8e-26
CX3CL1	Interleukins	0.319431	5.4e-10
CXCR4	Interleukins	0.47024	1.03e-23
EIF4EBP1	Interleukins	-0.258814	0.00303732
GRID1	Interleukins	0.112248	0.0250228
NAMPT	Interleukins	-0.00469585	0.0564728
NLRC4	Interleukins	0.224769	2.12e-09
NRG1	Interleukins	0.346109	4.03e-09
TP63	Interleukins	0.320077	3e-05
BCL2L1	Natural Killer Cell Cytotoxicity	0.260889	0.000214881
BID	Natural Killer Cell Cytotoxicity	0.282102	4.4e-07
CALCOCO2	Natural Killer Cell Cytotoxicity	0.0920858	0.237252
CASP1	Natural Killer Cell Cytotoxicity	0.174142	3.85e-11
CCL2	Natural Killer Cell Cytotoxicity	0.45271	8.94e-20
CX3CL1	Natural Killer Cell Cytotoxicity	-0.0979412	0.503865
CXCR4	Natural Killer Cell Cytotoxicity	0.3058	3.3e-19
EIF4EBP1	Natural Killer Cell Cytotoxicity	0.0656392	0.251356
GRID1	Natural Killer Cell Cytotoxicity	-0.0562823	0.96091
NAMPT	Natural Killer Cell Cytotoxicity	0.411265	4.92e-15
NLRC4	Natural Killer Cell Cytotoxicity	0.637215	4.86e-46
NRG1	Natural Killer Cell Cytotoxicity	0.0453166	0.00162323
TP63	Natural Killer Cell Cytotoxicity	-0.0399977	0.72643
BCL2L1	TCR signaling Pathway	0.101988	0.315311
BID	TCR signaling Pathway	-0.0157747	0.617608
CALCOCO2	TCR signaling Pathway	0.2746	0.000683592
CASP1	TCR signaling Pathway	-0.0492169	0.0252316
CCL2	TCR signaling Pathway	0.211397	5.7e-06
CX3CL1	TCR signaling Pathway	-0.314381	1.12e-05
CXCR4	TCR signaling Pathway	0.154774	5.24e-08
EIF4EBP1	TCR signaling Pathway	-0.341997	5.67e-11
GRID1	TCR signaling Pathway	0.11034	0.000655177
NAMPT	TCR signaling Pathway	0.676178	4.01e-43
NLRC4	TCR signaling Pathway	0.385579	4.41e-18
NRG1	TCR signaling Pathway	0.165171	1.38e-06
TP63	TCR signaling Pathway	0.14299	0.00245494
BCL2L1	TGFb Family Member	-0.402135	5.12e-11
BID	TGFb Family Member	-0.365128	6e-11
CALCOCO2	TGFb Family Member	-0.505797	5.1e-22
CASP1	TGFb Family Member	0.385184	3.42e-14
CCL2	TGFb Family Member	0.0597602	0.131786
CX3CL1	TGFb Family Member	0.331004	7.1e-07
CXCR4	TGFb Family Member	0.284463	2.03e-09
EIF4EBP1	TGFb Family Member	-0.365544	2.42e-12
GRID1	TGFb Family Member	0.319592	2.09e-11
NAMPT	TGFb Family Member	-0.186292	0.0156619
NLRC4	TGFb Family Member	-0.114342	0.856571
NRG1	TGFb Family Member	0.570534	2.88e-29
TP63	TGFb Family Member	0.499624	7.12e-22
BCL2L1	TGFb Family Member Receptor	0.104929	0.555631
BID	TGFb Family Member Receptor	-0.0284141	0.0814222
CALCOCO2	TGFb Family Member Receptor	0.482448	3.38e-15
CASP1	TGFb Family Member Receptor	-0.214699	0.0431892
CCL2	TGFb Family Member Receptor	0.111266	0.0771055
CX3CL1	TGFb Family Member Receptor	-0.523555	7.93e-19
CXCR4	TGFb Family Member Receptor	-0.143189	0.307257
EIF4EBP1	TGFb Family Member Receptor	-0.369626	6.12e-15
GRID1	TGFb Family Member Receptor	-0.0276907	0.523623
NAMPT	TGFb Family Member Receptor	0.754395	4.32e-68
NLRC4	TGFb Family Member Receptor	0.211663	6.36e-07
NRG1	TGFb Family Member Receptor	0.0331782	0.0341352
TP63	TGFb Family Member Receptor	0.0864774	0.0119367
BCL2L1	TNF Family Members	-0.422985	1.01e-11
BID	TNF Family Members	-0.396011	7.36e-10
CALCOCO2	TNF Family Members	-0.405975	6.73e-14
CASP1	TNF Family Members	0.62199	6.24e-41
CCL2	TNF Family Members	0.142574	4.7e-05
CX3CL1	TNF Family Members	0.210579	0.00624456
CXCR4	TNF Family Members	0.289963	5.06e-13
EIF4EBP1	TNF Family Members	-0.452448	2.21e-15
GRID1	TNF Family Members	0.361906	4e-11
NAMPT	TNF Family Members	-0.00836858	0.124754
NLRC4	TNF Family Members	0.0725577	0.000194688
NRG1	TNF Family Members	0.418572	1.82e-16
TP63	TNF Family Members	0.472055	6.57e-17
BCL2L1	TNF Family Members Receptors	0.118694	0.0158933
BID	TNF Family Members Receptors	0.247782	1.74e-06
CALCOCO2	TNF Family Members Receptors	-0.518754	2.59e-25
CASP1	TNF Family Members Receptors	0.367425	3.67e-15
CCL2	TNF Family Members Receptors	0.346484	1.95e-13
CX3CL1	TNF Family Members Receptors	0.478745	3.98e-18
CXCR4	TNF Family Members Receptors	0.275022	2.19e-10
EIF4EBP1	TNF Family Members Receptors	0.408409	3.4e-12
GRID1	TNF Family Members Receptors	0.0500419	0.261924
NAMPT	TNF Family Members Receptors	-0.35578	5.64e-10
NLRC4	TNF Family Members Receptors	0.18363	5.08e-05
NRG1	TNF Family Members Receptors	-0.021836	0.689506
TP63	TNF Family Members Receptors	-0.14271	0.0265217
