# Supplementary material for: Transcriptome analysis uncovers the autophagy‐mediated regulatory patterns of the immune microenvironment in dilated cardiomyopathy
Source: J Cell Mol Med. 2022 Jun 26;26(14):4101–12. doi: 10.1111/jcmm.17455 (PMC9279601; doi:10.1111/jcmm.17455)
Supplement: Supplementary file 14 — Table S10 [file JCMM-26-4101-s001.xlsx]

## Sheet: Sheet1
Table S10. Diversity of HLA gene expression between healthy and DCM samples.
HLA gene	pvalue
HLA-A	5.72611e-07
HLA-B	6.29475e-09
HLA-C	0.0115138
HLA-DMA	5.22479e-16
HLA-DMB	2.05894e-23
HLA-DOA	3.50654e-21
HLA-DOB	8.29956e-07
HLA-DPA1	4.33825e-26
HLA-DPB1	8.26153e-26
HLA-DQA1	1.5328e-09
HLA-DQA2	0.00145128
HLA-DQB1	1.64103e-06
HLA-DQB2	0.000485845
HLA-DRA	2.90393e-17
HLA-DRB1	5.75486e-13
HLA-DRB5	0.00632846
HLA-DRB6	0.384475
HLA-E	5.95983e-09
HLA-F	7.77869e-13
HLA-F-AS1	0.255902
HLA-G	0.000821355
HLA-J	2.53257e-23
HLA-K	2.65877e-05
HLA-L	0.000294658
HLA-V	0.00390441
