# Supplementary material for: Transcriptome analysis uncovers the autophagy‐mediated regulatory patterns of the immune microenvironment in dilated cardiomyopathy
Source: J Cell Mol Med. 2022 Jun 26;26(14):4101–12. doi: 10.1111/jcmm.17455 (PMC9279601; doi:10.1111/jcmm.17455)
Supplement: Supplementary file 15 — Table S11 [file JCMM-26-4101-s004.xlsx]

## Sheet: Sheet1
Table S11. Correlations between autophagy regulators and HLA genes.
autophagy regulator	HLA gene	cor	pvalue
BCL2L1	HLA-A	0.0541511	0.179673
BID	HLA-A	0.245	3.32e-07
CALCOCO2	HLA-A	-0.575101	3.8e-30
CASP1	HLA-A	0.395199	2.73e-14
CCL2	HLA-A	0.15212	0.00656874
CX3CL1	HLA-A	0.581004	5.93e-25
CXCR4	HLA-A	0.299762	4.08e-08
EIF4EBP1	HLA-A	0.532255	3.01e-30
GRID1	HLA-A	-0.0462685	0.0438372
NAMPT	HLA-A	-0.615643	2.82e-38
NLRC4	HLA-A	0.0456055	0.3878
NRG1	HLA-A	-0.0861298	0.0354918
TP63	HLA-A	-0.162957	0.00340848
BCL2L1	HLA-B	0.0108165	0.699749
BID	HLA-B	0.205687	2.1e-05
CALCOCO2	HLA-B	-0.598305	5.25e-35
CASP1	HLA-B	0.52556	1.12e-25
CCL2	HLA-B	0.19574	0.00012096
CX3CL1	HLA-B	0.656003	2.13e-32
CXCR4	HLA-B	0.391317	3.78e-15
EIF4EBP1	HLA-B	0.473102	1.24e-22
GRID1	HLA-B	-0.0171566	0.171872
NAMPT	HLA-B	-0.615598	4.23e-35
NLRC4	HLA-B	0.116659	0.0307475
NRG1	HLA-B	-0.0728332	0.171355
TP63	HLA-B	-0.0945771	0.0881155
BCL2L1	HLA-C	0.162757	0.00187764
BID	HLA-C	0.359577	9.38e-13
CALCOCO2	HLA-C	-0.46929	1.49e-19
CASP1	HLA-C	0.309697	8.22e-10
CCL2	HLA-C	0.182745	0.000601803
CX3CL1	HLA-C	0.493179	2.29e-17
CXCR4	HLA-C	0.227221	1.44e-05
EIF4EBP1	HLA-C	0.584648	1.53e-34
GRID1	HLA-C	-0.0660091	0.017982
NAMPT	HLA-C	-0.5276	1.78e-25
NLRC4	HLA-C	0.100538	0.0611834
NRG1	HLA-C	-0.1753	0.000170582
TP63	HLA-C	-0.214912	0.000413417
BCL2L1	HLA-DMA	-0.290373	1.09e-08
BID	HLA-DMA	-0.0701163	0.257846
CALCOCO2	HLA-DMA	-0.546334	1.86e-28
CASP1	HLA-DMA	0.650673	1.09e-48
CCL2	HLA-DMA	0.0859973	0.045597
CX3CL1	HLA-DMA	0.512814	2.04e-17
CXCR4	HLA-DMA	0.501103	5.32e-29
EIF4EBP1	HLA-DMA	0.182121	0.000275789
GRID1	HLA-DMA	-0.0381702	0.659064
NAMPT	HLA-DMA	-0.597137	8.44e-28
NLRC4	HLA-DMA	0.156628	0.000258279
NRG1	HLA-DMA	0.0905692	0.0689697
TP63	HLA-DMA	0.0991788	0.0656083
BCL2L1	HLA-DMB	-0.471156	1.35e-18
BID	HLA-DMB	-0.298925	3.14e-06
CALCOCO2	HLA-DMB	-0.537806	3.98e-24
CASP1	HLA-DMB	0.728391	1.44e-59
CCL2	HLA-DMB	0.0387926	0.281089
CX3CL1	HLA-DMB	0.505373	1.17e-14
CXCR4	HLA-DMB	0.57552	3.69e-39
EIF4EBP1	HLA-DMB	-0.0983695	0.22789
GRID1	HLA-DMB	0.126224	0.0248674
NAMPT	HLA-DMB	-0.545984	5.82e-19
NLRC4	HLA-DMB	0.0584387	0.0155739
NRG1	HLA-DMB	0.231452	1.49e-05
TP63	HLA-DMB	0.353518	4.87e-10
BCL2L1	HLA-DOA	-0.436511	3.82e-15
BID	HLA-DOA	-0.367862	8.88e-10
CALCOCO2	HLA-DOA	-0.425003	9.56e-17
CASP1	HLA-DOA	0.561735	2.86e-32
CCL2	HLA-DOA	-0.0582865	0.767852
CX3CL1	HLA-DOA	0.40255	8.05e-11
CXCR4	HLA-DOA	0.46735	7.17e-23
EIF4EBP1	HLA-DOA	-0.280653	1.49e-06
GRID1	HLA-DOA	0.301853	6.57e-08
NAMPT	HLA-DOA	-0.333543	3.94e-07
NLRC4	HLA-DOA	0.00934218	0.217176
NRG1	HLA-DOA	0.305995	5.94e-09
TP63	HLA-DOA	0.427831	5.69e-15
BCL2L1	HLA-DOB	-0.226135	2.02e-05
BID	HLA-DOB	-0.0745915	0.214858
CALCOCO2	HLA-DOB	-0.285761	5.4e-07
CASP1	HLA-DOB	0.394233	2.48e-15
CCL2	HLA-DOB	0.145194	0.0010326
CX3CL1	HLA-DOB	0.29304	5.47e-07
CXCR4	HLA-DOB	0.260084	1.77e-08
EIF4EBP1	HLA-DOB	0.0186981	0.720369
GRID1	HLA-DOB	-0.0261682	0.360767
NAMPT	HLA-DOB	-0.286761	2.46e-05
NLRC4	HLA-DOB	-0.02703	0.82638
NRG1	HLA-DOB	0.00907263	0.683031
TP63	HLA-DOB	0.0960363	0.0618547
BCL2L1	HLA-DPA1	-0.367609	4.11e-10
BID	HLA-DPA1	-0.254881	0.000139233
CALCOCO2	HLA-DPA1	-0.58057	9.21e-31
CASP1	HLA-DPA1	0.666655	2.89e-48
CCL2	HLA-DPA1	-0.013051	0.356767
CX3CL1	HLA-DPA1	0.554062	4.48e-20
CXCR4	HLA-DPA1	0.548098	3.83e-31
EIF4EBP1	HLA-DPA1	-0.147458	0.0194386
GRID1	HLA-DPA1	0.302375	1.92e-08
NAMPT	HLA-DPA1	-0.444441	6.91e-13
NLRC4	HLA-DPA1	0.0646751	0.016233
NRG1	HLA-DPA1	0.306141	6.68e-09
TP63	HLA-DPA1	0.319845	4.39e-09
BCL2L1	HLA-DPB1	-0.302142	1.55e-07
BID	HLA-DPB1	-0.115127	0.171932
CALCOCO2	HLA-DPB1	-0.690798	7.17e-49
CASP1	HLA-DPB1	0.694776	1.67e-52
CCL2	HLA-DPB1	0.0270205	0.23497
CX3CL1	HLA-DPB1	0.650635	9.25e-29
CXCR4	HLA-DPB1	0.569046	1.9e-35
EIF4EBP1	HLA-DPB1	0.134884	0.00524136
GRID1	HLA-DPB1	0.148413	0.0249758
NAMPT	HLA-DPB1	-0.667911	5.89e-36
NLRC4	HLA-DPB1	0.0714933	0.0282059
NRG1	HLA-DPB1	0.198248	0.000443862
TP63	HLA-DPB1	0.152971	0.00659338
BCL2L1	HLA-DQA1	-0.286467	1.33e-07
BID	HLA-DQA1	-0.233004	4.73e-05
CALCOCO2	HLA-DQA1	-0.270383	1.72e-07
CASP1	HLA-DQA1	0.387466	6.62e-16
CCL2	HLA-DQA1	0.0199967	0.505989
CX3CL1	HLA-DQA1	0.264497	5.71e-05
CXCR4	HLA-DQA1	0.388396	2.6e-15
EIF4EBP1	HLA-DQA1	-0.24586	1.59e-05
GRID1	HLA-DQA1	0.18973	3.23e-05
NAMPT	HLA-DQA1	-0.159196	0.0256453
NLRC4	HLA-DQA1	0.00734382	0.381992
NRG1	HLA-DQA1	0.230491	2.73e-07
TP63	HLA-DQA1	0.306498	1.33e-08
BCL2L1	HLA-DQA2	-0.162051	0.00601365
BID	HLA-DQA2	-0.117132	0.0446448
CALCOCO2	HLA-DQA2	-0.133553	0.0436775
CASP1	HLA-DQA2	0.209154	0.000291585
CCL2	HLA-DQA2	0.0664731	0.325579
CX3CL1	HLA-DQA2	0.171127	0.0295809
CXCR4	HLA-DQA2	0.256509	2.44e-05
EIF4EBP1	HLA-DQA2	-0.139742	0.0292911
GRID1	HLA-DQA2	0.0949001	0.0334653
NAMPT	HLA-DQA2	-0.0806197	0.323249
NLRC4	HLA-DQA2	-0.00490277	0.901307
NRG1	HLA-DQA2	0.120083	0.0177346
TP63	HLA-DQA2	0.190957	0.000867525
BCL2L1	HLA-DQB1	-0.0975061	0.138523
BID	HLA-DQB1	-0.034322	0.697385
CALCOCO2	HLA-DQB1	-0.350352	2.66e-11
CASP1	HLA-DQB1	0.405999	1.45e-16
CCL2	HLA-DQB1	-0.00155042	0.751339
CX3CL1	HLA-DQB1	0.266329	4.5e-05
CXCR4	HLA-DQB1	0.347053	7.72e-13
EIF4EBP1	HLA-DQB1	0.0494202	0.331048
GRID1	HLA-DQB1	0.0875057	0.235996
NAMPT	HLA-DQB1	-0.240474	0.000576004
NLRC4	HLA-DQB1	0.137669	0.00638703
NRG1	HLA-DQB1	0.16011	0.002266
TP63	HLA-DQB1	0.0662957	0.34041
BCL2L1	HLA-DQB2	-0.0994457	0.165868
BID	HLA-DQB2	-0.0520468	0.800496
CALCOCO2	HLA-DQB2	-0.247052	0.000969108
CASP1	HLA-DQB2	0.231588	0.00408116
CCL2	HLA-DQB2	0.076904	0.0588124
CX3CL1	HLA-DQB2	0.264036	0.00271254
CXCR4	HLA-DQB2	0.248846	0.00247585
EIF4EBP1	HLA-DQB2	0.014305	0.380428
GRID1	HLA-DQB2	0.0954382	0.163832
NAMPT	HLA-DQB2	-0.206597	0.0117217
NLRC4	HLA-DQB2	0.0265289	0.536911
NRG1	HLA-DQB2	0.0781937	0.555361
TP63	HLA-DQB2	0.107273	0.0756532
BCL2L1	HLA-DRA	-0.358925	3.33e-10
BID	HLA-DRA	-0.274399	1.35e-05
CALCOCO2	HLA-DRA	-0.408034	1.77e-15
CASP1	HLA-DRA	0.619381	3.95e-44
CCL2	HLA-DRA	0.0353467	0.216818
CX3CL1	HLA-DRA	0.392701	3.32e-10
CXCR4	HLA-DRA	0.569046	2.68e-35
EIF4EBP1	HLA-DRA	-0.287589	5.26e-07
GRID1	HLA-DRA	0.279285	8.35e-08
NAMPT	HLA-DRA	-0.214971	0.00153842
NLRC4	HLA-DRA	0.165731	2.91e-05
NRG1	HLA-DRA	0.334506	4.04e-11
TP63	HLA-DRA	0.351368	8.11e-11
BCL2L1	HLA-DRB1	-0.150056	0.0119072
BID	HLA-DRB1	0.0285158	0.423097
CALCOCO2	HLA-DRB1	-0.576938	9.15e-33
CASP1	HLA-DRB1	0.5956	9.38e-37
CCL2	HLA-DRB1	0.0759025	0.0687433
CX3CL1	HLA-DRB1	0.542959	4.47e-20
CXCR4	HLA-DRB1	0.459316	2.23e-22
EIF4EBP1	HLA-DRB1	0.248241	3.48e-07
GRID1	HLA-DRB1	-0.0108982	0.357705
NAMPT	HLA-DRB1	-0.546275	5.01e-23
NLRC4	HLA-DRB1	0.179371	0.000270743
NRG1	HLA-DRB1	0.0871119	0.186635
TP63	HLA-DRB1	0.0172953	0.784095
BCL2L1	HLA-DRB5	-0.030303	0.841599
BID	HLA-DRB5	0.0786046	0.2106
CALCOCO2	HLA-DRB5	-0.224866	1.54e-05
CASP1	HLA-DRB5	0.212874	1e-05
CCL2	HLA-DRB5	0.0484453	0.304003
CX3CL1	HLA-DRB5	0.213613	0.00151043
CXCR4	HLA-DRB5	0.188083	0.000189117
EIF4EBP1	HLA-DRB5	0.13173	0.0145264
GRID1	HLA-DRB5	-0.0575838	0.318116
NAMPT	HLA-DRB5	-0.16799	0.00777725
NLRC4	HLA-DRB5	0.0731303	0.150741
NRG1	HLA-DRB5	-0.0313841	0.497848
TP63	HLA-DRB5	-0.0205312	0.69216
BCL2L1	HLA-E	0.0130192	0.89729
BID	HLA-E	0.157879	0.00249099
CALCOCO2	HLA-E	-0.507312	1.37e-23
CASP1	HLA-E	0.490596	3.53e-24
CCL2	HLA-E	0.120618	0.0061347
CX3CL1	HLA-E	0.649148	3.36e-30
CXCR4	HLA-E	0.391358	4.59e-16
EIF4EBP1	HLA-E	0.392206	4.78e-13
GRID1	HLA-E	0.0817336	0.301922
NAMPT	HLA-E	-0.581329	3.08e-28
NLRC4	HLA-E	0.0483033	0.297391
NRG1	HLA-E	-0.00116675	0.910225
TP63	HLA-E	0.0127309	0.501228
BCL2L1	HLA-F	-0.0601452	0.37135
BID	HLA-F	0.129783	0.00504127
CALCOCO2	HLA-F	-0.61197	3.56e-35
CASP1	HLA-F	0.459213	5.96e-19
CCL2	HLA-F	0.0808709	0.0401733
CX3CL1	HLA-F	0.67738	6.97e-39
CXCR4	HLA-F	0.297545	2.05e-09
EIF4EBP1	HLA-F	0.420812	7.03e-17
GRID1	HLA-F	0.107846	0.271969
NAMPT	HLA-F	-0.713343	7.62e-47
NLRC4	HLA-F	-0.070762	0.398041
NRG1	HLA-F	-0.0440488	0.356731
TP63	HLA-F	-0.037451	0.443448
BCL2L1	HLA-G	0.050766	0.250462
BID	HLA-G	0.110738	0.0244352
CALCOCO2	HLA-G	-0.352849	3.4e-11
CASP1	HLA-G	0.271418	3.75e-07
CCL2	HLA-G	-0.0258947	0.74925
CX3CL1	HLA-G	0.354308	8.05e-08
CXCR4	HLA-G	0.253254	1.59e-06
EIF4EBP1	HLA-G	0.23025	9e-06
GRID1	HLA-G	0.0359819	0.76013
NAMPT	HLA-G	-0.33068	1.31e-09
NLRC4	HLA-G	0.0887286	0.108822
NRG1	HLA-G	0.0058216	0.661382
TP63	HLA-G	-0.0525105	0.34778
BCL2L1	HLA-J	-0.352241	5.45e-10
BID	HLA-J	-0.198333	0.00100125
CALCOCO2	HLA-J	-0.519062	5.37e-20
CASP1	HLA-J	0.515117	3.87e-20
CCL2	HLA-J	-0.0277327	0.907399
CX3CL1	HLA-J	0.643883	1.04e-29
CXCR4	HLA-J	0.242827	0.000153142
EIF4EBP1	HLA-J	0.0715454	0.10794
GRID1	HLA-J	0.116541	0.216843
NAMPT	HLA-J	-0.690544	3.98e-36
NLRC4	HLA-J	-0.201621	0.000380194
NRG1	HLA-J	0.0711067	0.657805
TP63	HLA-J	0.212628	0.000242274
BCL2L1	HLA-K	-0.137794	0.0542542
BID	HLA-K	-0.147029	0.0419242
CALCOCO2	HLA-K	-0.126208	0.302466
CASP1	HLA-K	0.180575	0.00867357
CCL2	HLA-K	-0.0547778	0.391593
CX3CL1	HLA-K	0.238843	0.00186394
CXCR4	HLA-K	0.159867	0.0297295
EIF4EBP1	HLA-K	-0.139142	0.00725757
GRID1	HLA-K	0.310486	5.69e-06
NAMPT	HLA-K	-0.227491	0.117484
NLRC4	HLA-K	-0.167109	0.0229101
NRG1	HLA-K	0.0713628	0.241621
TP63	HLA-K	0.140729	0.033589
BCL2L1	HLA-L	-0.0983337	0.237188
BID	HLA-L	-0.0186948	0.871724
CALCOCO2	HLA-L	-0.248642	1.83e-06
CASP1	HLA-L	0.234015	2.15e-07
CCL2	HLA-L	0.135359	0.000162268
CX3CL1	HLA-L	0.232668	4.44e-10
CXCR4	HLA-L	0.117934	0.000712197
EIF4EBP1	HLA-L	0.0638006	0.216768
GRID1	HLA-L	0.0529447	0.211697
NAMPT	HLA-L	-0.19695	0.000112929
NLRC4	HLA-L	0.0469254	0.179957
NRG1	HLA-L	0.114428	0.0403447
TP63	HLA-L	0.0453641	0.557814
BCL2L1	HLA-V	-0.220879	4.96e-05
BID	HLA-V	-0.17363	0.001548
CALCOCO2	HLA-V	-0.160719	0.00347826
CASP1	HLA-V	0.142992	0.00142847
CCL2	HLA-V	0.0426506	0.488716
CX3CL1	HLA-V	0.0910798	0.0984011
CXCR4	HLA-V	0.12729	0.00367766
EIF4EBP1	HLA-V	-0.149215	0.00219201
GRID1	HLA-V	0.140756	0.0334755
NAMPT	HLA-V	-0.0228988	0.738501
NLRC4	HLA-V	-0.00646991	0.959876
NRG1	HLA-V	0.13231	0.0155338
TP63	HLA-V	0.135603	0.0193828
