# Supplementary material for: Transcriptome analysis uncovers the autophagy‐mediated regulatory patterns of the immune microenvironment in dilated cardiomyopathy
Source: J Cell Mol Med. 2022 Jun 26;26(14):4101–12. doi: 10.1111/jcmm.17455 (PMC9279601; doi:10.1111/jcmm.17455)
Supplement: Supplementary file 16 — Table S12 [file JCMM-26-4101-s017.xlsx]

## Sheet: Sheet1
Table S12. Autophagy regulation patterns.
sample	subtype
GSM4215881	Subtype-1
GSM4215882	Subtype-2
GSM4215883	Subtype-1
GSM4215884	Subtype-1
GSM4215885	Subtype-2
GSM4215886	Subtype-1
GSM4215888	Subtype-2
GSM4215889	Subtype-2
GSM4215890	Subtype-1
GSM4215891	Subtype-1
GSM4215892	Subtype-1
GSM4215893	Subtype-1
GSM4215894	Subtype-2
GSM4215895	Subtype-1
GSM4215896	Subtype-2
GSM4215897	Subtype-1
GSM4215898	Subtype-1
GSM4215900	Subtype-2
GSM4215901	Subtype-2
GSM4215902	Subtype-2
GSM4215903	Subtype-1
GSM4215904	Subtype-2
GSM4215905	Subtype-1
GSM4215906	Subtype-2
GSM4215907	Subtype-1
GSM4215908	Subtype-2
GSM4215909	Subtype-1
GSM4215910	Subtype-1
GSM4215911	Subtype-1
GSM4215912	Subtype-2
GSM4215913	Subtype-2
GSM4215914	Subtype-1
GSM4215915	Subtype-2
GSM4215916	Subtype-1
GSM4215917	Subtype-2
GSM4215918	Subtype-2
GSM4215919	Subtype-1
GSM4215920	Subtype-1
GSM4215921	Subtype-2
GSM4215922	Subtype-1
GSM4215923	Subtype-1
GSM4215924	Subtype-2
GSM4215925	Subtype-2
GSM4215926	Subtype-1
GSM4215927	Subtype-1
GSM4215928	Subtype-2
GSM4215929	Subtype-1
GSM4215930	Subtype-2
GSM4215931	Subtype-2
GSM4215933	Subtype-1
GSM4215934	Subtype-1
GSM4215935	Subtype-2
GSM4215936	Subtype-2
GSM4215937	Subtype-1
GSM4215938	Subtype-2
GSM4215939	Subtype-2
GSM4215940	Subtype-2
GSM4215942	Subtype-2
GSM4215943	Subtype-1
GSM4215944	Subtype-1
GSM4215945	Subtype-1
GSM4215946	Subtype-2
GSM4215947	Subtype-2
GSM4215948	Subtype-1
GSM4215949	Subtype-1
GSM4215952	Subtype-1
GSM4215953	Subtype-1
GSM4215955	Subtype-2
GSM4215956	Subtype-2
GSM4215957	Subtype-1
GSM4215959	Subtype-2
GSM4215961	Subtype-1
GSM4215962	Subtype-1
GSM4215963	Subtype-1
GSM4215964	Subtype-1
GSM4215965	Subtype-1
GSM4215966	Subtype-2
GSM4215967	Subtype-1
GSM4215968	Subtype-2
GSM4215969	Subtype-2
GSM4215970	Subtype-2
GSM4215971	Subtype-1
GSM4215972	Subtype-1
GSM4215973	Subtype-2
GSM4215974	Subtype-1
GSM4215975	Subtype-1
GSM4215977	Subtype-2
GSM4215978	Subtype-2
GSM4215979	Subtype-2
GSM4215980	Subtype-2
GSM4215981	Subtype-2
GSM4215982	Subtype-1
GSM4215983	Subtype-2
GSM4215984	Subtype-1
GSM4215987	Subtype-2
GSM4215988	Subtype-2
GSM4215990	Subtype-1
GSM4215993	Subtype-2
GSM4215995	Subtype-2
GSM4215996	Subtype-1
GSM4215997	Subtype-1
GSM4216000	Subtype-1
GSM4216002	Subtype-2
GSM4216003	Subtype-1
GSM4216006	Subtype-1
GSM4216011	Subtype-2
GSM4216013	Subtype-2
GSM4216019	Subtype-2
GSM4216020	Subtype-2
GSM4216026	Subtype-1
GSM4216033	Subtype-1
GSM4216041	Subtype-1
GSM4216052	Subtype-2
GSM4216055	Subtype-2
GSM4216057	Subtype-1
GSM4216058	Subtype-1
GSM4216059	Subtype-2
GSM4216060	Subtype-2
GSM4216062	Subtype-1
GSM4216065	Subtype-1
GSM4216066	Subtype-1
GSM4216067	Subtype-2
GSM4216071	Subtype-1
GSM4216072	Subtype-1
GSM4216073	Subtype-1
GSM4216074	Subtype-1
GSM4216076	Subtype-2
GSM4216080	Subtype-2
GSM4216091	Subtype-1
GSM4216092	Subtype-2
GSM4216096	Subtype-1
GSM4216103	Subtype-1
GSM4216117	Subtype-1
GSM4216127	Subtype-2
GSM4216128	Subtype-1
GSM4216130	Subtype-2
GSM4216140	Subtype-2
GSM4216143	Subtype-1
GSM4216155	Subtype-2
GSM4216158	Subtype-1
GSM4216165	Subtype-1
GSM4216166	Subtype-2
GSM4216167	Subtype-2
GSM4216168	Subtype-1
GSM4216180	Subtype-1
GSM4216181	Subtype-2
GSM4216182	Subtype-1
GSM4216183	Subtype-2
GSM4216189	Subtype-1
GSM4216191	Subtype-2
GSM4216193	Subtype-2
GSM4216196	Subtype-2
GSM4216197	Subtype-1
GSM4216201	Subtype-1
GSM4216202	Subtype-1
GSM4216203	Subtype-1
GSM4216204	Subtype-1
GSM4216206	Subtype-2
GSM4216207	Subtype-2
GSM4216209	Subtype-2
GSM4216210	Subtype-2
GSM4216215	Subtype-1
GSM4216217	Subtype-2
GSM4216221	Subtype-1
GSM4216226	Subtype-1
GSM4216228	Subtype-2
