# Supplementary material for: Transcriptome analysis uncovers the autophagy‐mediated regulatory patterns of the immune microenvironment in dilated cardiomyopathy
Source: J Cell Mol Med. 2022 Jun 26;26(14):4101–12. doi: 10.1111/jcmm.17455 (PMC9279601; doi:10.1111/jcmm.17455)
Supplement: Supplementary file 17 — Table S13 [file JCMM-26-4101-s007.xlsx]

## Sheet: Sheet1
Table S13. Diversity of immune microenvironment characteristics between autophagy-mediated regulation patterns.
infiltrating immunocytes		immune reaction		HLA genes
immunocyte	pvalue	pathway	pvalue	symbol	pvalue
B cells naive	0.891977	Antigen Processing and Presentation	1.25399e-13	HLA-A	4.00076e-22
Plasma cells	0.121714	Antimicrobials	0.000808697	HLA-B	6.39261e-21
T cells CD8	4.41018e-05	BCR Signaling Pathway	0.920157	HLA-C	2.627e-23
T cells CD4 naive	0.0103807	Chemokine Receptors	0.722085	HLA-DMA	3.24264e-07
T cells CD4 memory resting	2.11947e-05	Chemokines	0.0336415	HLA-DMB	0.0585526
T cells CD4 memory activated	0.493376	Cytokine Receptors	0.000595032	HLA-DOA	0.297804
T cells follicular helper	0.638476	Cytokines	0.000973531	HLA-DOB	0.00978076
T cells regulatory (Tregs)	2.73472e-06	Interferon Receptor	0.0394296	HLA-DPA1	0.0463959
T cells gamma delta	0.0982285	Interleukins	0.206137	HLA-DPB1	3.54371e-11
NK cells resting	0.000859284	Interleukins Receptor	0.0825046	HLA-DQA1	0.266014
NK cells activated	0.880868	Natural Killer Cell Cytotoxicity	0.00339553	HLA-DQA2	0.377389
Monocytes	9.73211e-05	TCR signaling Pathway	6.74046e-15	HLA-DQB1	0.00575679
Macrophages M0	0.201181	TGFb Family Member	0.126166	HLA-DQB2	0.790903
Macrophages M1	0.0476893	TGFb Family Member Receptor	4.32623e-20	HLA-DRA	0.232821
Macrophages M2	0.350071	TNF Family Members	0.00325687	HLA-DRB1	1.16306e-09
Dendritic cells resting	0.0171988	TNF Family Members Receptors	1.83424e-17	HLA-DRB5	0.000300418
Dendritic cells activated	0.0317534			HLA-DRB6	0.105247
Mast cells resting	0.073091			HLA-E	6.57013e-15
Mast cells activated	0.19079			HLA-F	2.08949e-24
Eosinophils	7.65814e-06			HLA-F-AS1	2.16469e-15
Neutrophils	0.975584			HLA-G	3.17245e-06
				HLA-J	9.79134e-12
				HLA-K	0.248368
				HLA-L	0.0310309
				HLA-V	0.348406
