# Supplementary material for: Transcriptome analysis uncovers the autophagy‐mediated regulatory patterns of the immune microenvironment in dilated cardiomyopathy
Source: J Cell Mol Med. 2022 Jun 26;26(14):4101–12. doi: 10.1111/jcmm.17455 (PMC9279601; doi:10.1111/jcmm.17455)
Supplement: Supplementary file 18 — Table S14 [file JCMM-26-4101-s016.xlsx]

## Sheet: Sheet1
Table S14. Differentially expressed genes between two autophagy-mediated regulation patterns.
symbol	log2FC	pvalue	adjusted.pvalue
METRNL	-1.82613	3.22e-46	2.95e-42
H2AX	-1.94571	3.44e-46	2.95e-42
RBM42	-1.7601	9.36e-46	4.8e-42
HEXD	-1.54086	1.15e-45	4.8e-42
HMG20B	-1.46945	1.4e-45	4.8e-42
UBALD1	-2.05209	2.54e-45	7.26e-42
PNPLA6	-1.5068	3.83e-45	9.37e-42
RBCK1	-1.10608	5.35e-45	1.14e-41
NFKBIL1	-1.66777	6.25e-45	1.19e-41
RRP1	-1.19131	6.97e-45	1.19e-41
SART1	-1.29181	9.82e-45	1.53e-41
EXOSC4	-2.08544	1.12e-44	1.6e-41
CCDC22	-1.23387	1.22e-44	1.6e-41
TSR3	-1.95626	1.59e-44	1.95e-41
TMUB1	-1.95642	1.91e-44	2.07e-41
COPE	-1.92778	1.97e-44	2.07e-41
DRAP1	-1.61852	2.05e-44	2.07e-41
ZNF688	-1.64506	2.2e-44	2.09e-41
CCDC137	-1.1871	2.79e-44	2.51e-41
SIRT6	-1.79293	2.97e-44	2.54e-41
DUS1L	-1.37951	3.53e-44	2.88e-41
TRIM28	-1.18944	3.86e-44	3e-41
REX1BD	-2.22848	4.08e-44	3.03e-41
MRPL55	-1.91231	4.25e-44	3.03e-41
CLPP	-1.61471	4.66e-44	3.14e-41
HDGFL2	-1.5136	4.77e-44	3.14e-41
ZFPL1	-1.21035	9.18e-44	5.82e-41
CTSD	-1.9818	1.19e-43	7.22e-41
ACD	-1.34855	1.22e-43	7.22e-41
SHARPIN	-1.61611	1.42e-43	8.13e-41
GIPC1	-1.48449	1.72e-43	9.48e-41
RUVBL2	-1.4684	1.88e-43	9.61e-41
ATAD3A	-2.00208	1.95e-43	9.61e-41
HIRA	-1.20783	2e-43	9.61e-41
NOSIP	-1.69353	2.01e-43	9.61e-41
TFPT	-1.82487	2.02e-43	9.61e-41
MVB12A	-1.41293	2.31e-43	1.06e-40
GSDMD	-1.72427	2.36e-43	1.06e-40
TRIP6	-1.28519	2.43e-43	1.06e-40
NOC4L	-1.93693	2.58e-43	1.1e-40
TCEA2	-1.47601	2.68e-43	1.12e-40
NR2F6	-1.64217	3e-43	1.22e-40
TSPO	-2.38553	3.21e-43	1.24e-40
TRMT61A	-1.85508	3.25e-43	1.24e-40
NCLN	-1.75818	3.32e-43	1.24e-40
LSM7	-1.60483	3.33e-43	1.24e-40
LYPLA2	-1.36791	4.21e-43	1.53e-40
JOSD2	-2.68648	4.44e-43	1.54e-40
RFNG	-1.68104	4.49e-43	1.54e-40
ZNF428	-1.50139	4.49e-43	1.54e-40
PRPF31	-1.29736	4.86e-43	1.63e-40
MBD3	-2.58047	5.1e-43	1.68e-40
SNAPC2	-1.64106	5.4e-43	1.75e-40
NPDC1	-1.99542	5.84e-43	1.85e-40
FKBP8	-1.84857	6.67e-43	2.08e-40
PAXX	-2.18004	8.17e-43	2.5e-40
EGFL7	-2.4748	8.36e-43	2.51e-40
ZMYND19	-1.05191	8.63e-43	2.55e-40
GNB2	-1.4047	9.26e-43	2.69e-40
ZNF358	-2.73172	1.05e-42	3e-40
RABAC1	-1.85881	1.16e-42	3.24e-40
CHST12	-1.49183	1.17e-42	3.24e-40
SIGIRR	-1.99575	1.24e-42	3.33e-40
MRPL43	-1.06546	1.26e-42	3.33e-40
RALY	-1.02573	1.27e-42	3.33e-40
THAP3	-1.35172	1.29e-42	3.33e-40
ENKD1	-1.61817	1.32e-42	3.36e-40
MLST8	-1.54101	1.35e-42	3.4e-40
GPR137	-1.45194	1.43e-42	3.54e-40
ARFRP1	-1.51243	1.45e-42	3.54e-40
ZNF579	-1.84834	1.53e-42	3.69e-40
ISOC2	-1.88815	1.63e-42	3.86e-40
FAM189B	-0.91801	1.65e-42	3.86e-40
STX10	-1.19506	1.67e-42	3.86e-40
ADRM1	-1.65574	1.74e-42	3.98e-40
SELENOO	-1.73013	1.79e-42	4.03e-40
DDRGK1	-1.25513	1.93e-42	4.26e-40
PEX16	-1.60628	1.95e-42	4.26e-40
SSBP4	-2.02148	1.98e-42	4.26e-40
MRPL4	-1.85312	1.99e-42	4.26e-40
GUK1	-1.64942	2.03e-42	4.29e-40
YDJC	-1.64615	2.09e-42	4.35e-40
FAM174C	-2.65433	2.14e-42	4.42e-40
B3GAT3	-1.69713	2.25e-42	4.59e-40
PRR14	-1.00725	2.34e-42	4.68e-40
PTRH1	-1.99956	2.35e-42	4.68e-40
TMEM115	-1.15535	2.45e-42	4.82e-40
KANK3	-1.75537	2.59e-42	5.03e-40
GTF2F1	-0.88486	2.67e-42	5.13e-40
YIF1B	-1.16671	2.7e-42	5.13e-40
ARF5	-1.04117	2.77e-42	5.16e-40
TBC1D22A	-0.938867	2.77e-42	5.16e-40
TSSC4	-2.22465	3.21e-42	5.91e-40
ALYREF	-1.28814	3.43e-42	6.25e-40
BAD	-2.04658	3.54e-42	6.37e-40
DPP7	-2.19534	3.62e-42	6.45e-40
GRINA	-1.03931	3.93e-42	6.93e-40
FARSA	-1.09392	3.97e-42	6.93e-40
AIP	-1.43209	4.21e-42	7.21e-40
RNPEPL1	-1.71173	4.22e-42	7.21e-40
DDX49	-1.41416	4.25e-42	7.21e-40
POP7	-1.26275	4.47e-42	7.5e-40
KIAA2013	-0.964242	4.9e-42	8.07e-40
DOHH	-2.22511	4.9e-42	8.07e-40
ARL2	-2.08341	5.06e-42	8.25e-40
R3HDM4	-1.22573	5.37e-42	8.68e-40
EIF3G	-1.31618	5.73e-42	9.16e-40
SLC52A2	-1.59219	5.92e-42	9.37e-40
BBLN	-2.32684	5.97e-42	9.38e-40
UBE2J2	-0.967429	6.42e-42	9.9e-40
MOSPD3	-1.47248	6.42e-42	9.9e-40
PPP4C	-1.12438	6.72e-42	1.03e-39
RASSF7	-2.43606	6.86e-42	1.04e-39
MVD	-1.79885	7e-42	1.04e-39
CCDC124	-2.29083	7.02e-42	1.04e-39
PGLS	-1.61076	7.57e-42	1.12e-39
TUT1	-1.24056	8.73e-42	1.28e-39
VPS51	-1.53132	8.93e-42	1.29e-39
SLC25A39	-1.20753	8.99e-42	1.29e-39
ARSA	-1.47691	9.29e-42	1.33e-39
PPP1R14B	-1.48385	9.75e-42	1.38e-39
FAAP20	-1.89083	9.9e-42	1.39e-39
VPS28	-1.50561	1.02e-41	1.41e-39
ZNF524	-2.15662	1.03e-41	1.41e-39
HSPBP1	-2.02903	1.03e-41	1.41e-39
MPG	-2.17898	1.09e-41	1.48e-39
AKT1S1	-1.11915	1.21e-41	1.63e-39
DGCR6L	-1.89721	1.27e-41	1.7e-39
PKN1	-1.32543	1.28e-41	1.7e-39
TOM1	-1.26707	1.33e-41	1.75e-39
IRF2BP1	-1.51493	1.39e-41	1.81e-39
MFSD10	-1.97821	1.43e-41	1.86e-39
EPN1	-1.81111	1.49e-41	1.92e-39
FBXL15	-2.73005	1.56e-41	1.99e-39
ARHGDIA	-1.71002	1.6e-41	1.99e-39
ARMC5	-1.76393	1.6e-41	1.99e-39
PPP1R35	-1.60321	1.61e-41	1.99e-39
SPSB3	-1.80391	1.61e-41	1.99e-39
ZNF598	-1.45529	1.64e-41	2.02e-39
PLEKHJ1	-1.54799	1.65e-41	2.02e-39
PUF60	-1.09796	1.69e-41	2.05e-39
CDIPT	-0.960549	1.77e-41	2.13e-39
PIN1	-1.382	1.78e-41	2.13e-39
PWWP2B	-1.66063	1.91e-41	2.27e-39
NUDT22	-1.69785	1.99e-41	2.35e-39
MRPL28	-1.66964	2.03e-41	2.38e-39
STUB1	-1.66856	2.18e-41	2.54e-39
UBXN1	-1.33353	2.35e-41	2.71e-39
SNRPB	-1.33748	2.49e-41	2.86e-39
SSNA1	-1.83799	2.53e-41	2.88e-39
ZNF787	-1.69559	2.54e-41	2.88e-39
PRKCSH	-1.13995	2.68e-41	3.02e-39
PUSL1	-1.90331	2.81e-41	3.14e-39
MIIP	-1.90887	2.83e-41	3.15e-39
AP5Z1	-1.64168	2.88e-41	3.16e-39
UBXN6	-1.52254	2.88e-41	3.16e-39
MRPS34	-1.73437	2.91e-41	3.17e-39
DDX54	-1.33445	2.97e-41	3.22e-39
DEDD2	-0.953375	3.28e-41	3.53e-39
PUS1	-1.25681	3.46e-41	3.7e-39
METTL26	-1.93108	3.7e-41	3.93e-39
ZNRD2	-1.7064	3.87e-41	4.09e-39
TRAF2	-1.19865	4.06e-41	4.27e-39
ATP5F1D	-2.77611	4.21e-41	4.4e-39
RPUSD1	-2.01131	4.78e-41	4.96e-39
C19orf25	-1.70736	5.21e-41	5.37e-39
TBL3	-1.75689	5.35e-41	5.49e-39
TMEM250	-1.05165	5.39e-41	5.49e-39
PLOD3	-0.935669	5.51e-41	5.58e-39
NT5C	-1.54967	5.83e-41	5.87e-39
TWF2	-2.33047	6.49e-41	6.5e-39
SRM	-1.31057	6.86e-41	6.83e-39
NOP53	-1.62842	7.03e-41	6.95e-39
ZNF653	-1.58824	7.18e-41	7.06e-39
AURKAIP1	-2.08426	7.38e-41	7.21e-39
DPM3	-2.54972	7.42e-41	7.21e-39
OXLD1	-1.3637	7.58e-41	7.33e-39
MAP2K2	-1.38466	8.53e-41	8.16e-39
HPCAL1	-1.20457	8.54e-41	8.16e-39
NECTIN2	-1.33519	8.91e-41	8.47e-39
ALKBH7	-2.41859	8.99e-41	8.5e-39
RPS19BP1	-1.63196	9.16e-41	8.62e-39
LMNA	-1.50185	9.28e-41	8.68e-39
DNPH1	-1.76758	9.57e-41	8.9e-39
AGAP3	-1.06344	1.07e-40	9.89e-39
THAP7	-1.51347	1.08e-40	9.93e-39
SHC2	-1.88092	1.17e-40	1.07e-38
GPS1	-1.30956	1.17e-40	1.07e-38
COMMD5	-1.13106	1.21e-40	1.1e-38
TBCB	-1.09087	1.25e-40	1.13e-38
FLYWCH2	-1.90867	1.28e-40	1.15e-38
LMF2	-1.75133	1.29e-40	1.15e-38
CENPB	-1.22724	1.33e-40	1.18e-38
APRT	-1.71389	1.37e-40	1.21e-38
DEAF1	-1.19771	1.37e-40	1.21e-38
BCL7C	-1.5497	1.57e-40	1.37e-38
RPL18A	-1.5818	1.61e-40	1.4e-38
CHMP6	-1.52889	1.66e-40	1.44e-38
BRAT1	-1.55168	1.69e-40	1.46e-38
TRMT2A	-1.21557	1.89e-40	1.62e-38
CAVIN3	-1.64819	1.97e-40	1.68e-38
ZBTB17	-1.25041	2.02e-40	1.71e-38
C12orf57	-1.92229	2.15e-40	1.81e-38
POLRMT	-1.64486	2.19e-40	1.84e-38
CDC34	-1.43617	2.27e-40	1.89e-38
NCAPH2	-1.20795	2.32e-40	1.93e-38
POLR2E	-1.58962	2.45e-40	2.03e-38
GNPTG	-0.95555	2.58e-40	2.12e-38
C7orf50	-2.01385	2.66e-40	2.18e-38
NME3	-2.8279	2.72e-40	2.22e-38
FBRSL1	-1.28761	2.82e-40	2.28e-38
METRN	-1.89859	2.82e-40	2.28e-38
STK25	-0.781856	2.86e-40	2.3e-38
GALK1	-2.04804	2.94e-40	2.35e-38
C1orf35	-1.29824	2.98e-40	2.37e-38
NAA38	-1.8643	3.05e-40	2.42e-38
YJU2	-1.2995	3.88e-40	3.04e-38
RNH1	-1.75809	3.89e-40	3.04e-38
MCRIP1	-2.84878	3.89e-40	3.04e-38
RANBP1	-0.936824	3.99e-40	3.11e-38
ZMAT5	-1.35016	4.14e-40	3.21e-38
ZNHIT1	-1.51318	4.31e-40	3.32e-38
RPS15	-1.69769	4.33e-40	3.32e-38
LENG1	-1.4475	4.48e-40	3.42e-38
LMAN2	-1.31886	4.68e-40	3.56e-38
BORCS6	-1.56833	4.71e-40	3.57e-38
FAM3A	-1.33288	4.76e-40	3.59e-38
TNFSF12	-1.28346	4.84e-40	3.63e-38
CCDC88B	-1.87561	5.01e-40	3.73e-38
MFSD3	-2.06031	5.01e-40	3.73e-38
NSUN5	-1.24187	5.13e-40	3.8e-38
ZNF865	-1.62049	5.26e-40	3.88e-38
DBNL	-0.8922	5.6e-40	4.11e-38
NUBP2	-1.96889	5.74e-40	4.2e-38
UQCC3	-2.21098	6.37e-40	4.64e-38
FAM89B	-1.8474	6.98e-40	5.06e-38
CYHR1	-1.33737	7.22e-40	5.21e-38
GMEB2	-0.847655	7.86e-40	5.65e-38
FUZ	-1.07914	8.14e-40	5.83e-38
ZYX	-1.24796	8.23e-40	5.87e-38
MRPS12	-1.62762	8.28e-40	5.88e-38
NUCB1	-1.15871	8.53e-40	6.03e-38
WDR13	-1.45093	8.62e-40	6.07e-38
PTDSS2	-1.20693	8.73e-40	6.12e-38
TIMM13	-1.7937	9.24e-40	6.45e-38
RNASEH2C	-1.44646	9.34e-40	6.5e-38
NAPRT	-2.27958	9.93e-40	6.88e-38
RFXANK	-1.53871	1.04e-39	7.15e-38
TMEM134	-1.60738	1.04e-39	7.15e-38
MYG1	-1.01474	1.08e-39	7.4e-38
DDAH2	-1.44586	1.09e-39	7.46e-38
NOC2L	-0.986652	1.11e-39	7.53e-38
SMIM29	-1.41101	1.15e-39	7.81e-38
NPEPL1	-1.47227	1.21e-39	8.19e-38
TPRN	-1.72089	1.24e-39	8.32e-38
SLC66A2	-1.49443	1.3e-39	8.7e-38
RHBDD2	-1.17894	1.33e-39	8.87e-38
EXOSC5	-1.62633	1.37e-39	9.12e-38
DTYMK	-1.14463	1.4e-39	9.28e-38
SF3A2	-1.7028	1.41e-39	9.31e-38
ZNHIT2	-2.86968	1.45e-39	9.49e-38
CCDC106	-1.67114	1.46e-39	9.51e-38
TFEB	-1.51241	1.5e-39	9.76e-38
ANAPC11	-1.74393	1.63e-39	1.06e-37
MYPOP	-1.16621	1.78e-39	1.15e-37
NHP2	-1.37073	1.81e-39	1.16e-37
EFEMP2	-1.16943	1.88e-39	1.21e-37
DTX2	-1.32309	1.9e-39	1.21e-37
YIF1A	-1.20706	1.9e-39	1.21e-37
PTOV1	-1.4747	1.91e-39	1.21e-37
ALDH16A1	-1.72086	1.92e-39	1.22e-37
TPRA1	-1.18988	1.94e-39	1.22e-37
ARMC6	-1.15542	1.97e-39	1.23e-37
SUGP1	-0.886348	2.04e-39	1.27e-37
SAC3D1	-2.14818	2.09e-39	1.3e-37
SIPA1	-1.28755	2.13e-39	1.32e-37
GADD45GIP1	-2.2027	2.16e-39	1.33e-37
GPX1	-2.02259	2.16e-39	1.33e-37
GPAA1	-1.63246	2.29e-39	1.4e-37
TRAPPC6A	-1.93651	2.38e-39	1.45e-37
MZT2B	-2.97081	2.53e-39	1.54e-37
EEF1D	-1.58424	2.86e-39	1.73e-37
SELENOM	-1.86697	3.03e-39	1.84e-37
RBM10	-1.00009	3.12e-39	1.88e-37
MAD1L1	-1.37453	3.19e-39	1.92e-37
ESS2	-0.971047	3.3e-39	1.98e-37
JMJD8	-1.23885	3.37e-39	2e-37
ISYNA1	-1.56949	3.37e-39	2e-37
TNIP2	-0.924615	3.52e-39	2.09e-37
CCM2	-1.05891	3.7e-39	2.18e-37
NUDT14	-1.9464	3.79e-39	2.23e-37
FASTK	-1.40267	3.88e-39	2.28e-37
LIN7B	-1.71786	3.99e-39	2.33e-37
HMGA1	-1.08534	4.01e-39	2.34e-37
SIX5	-1.37202	4.11e-39	2.38e-37
NDUFS8	-1.97849	4.22e-39	2.44e-37
CLTB	-1.56051	4.25e-39	2.45e-37
PIGQ	-1.77775	4.29e-39	2.46e-37
QTRT1	-1.33039	4.35e-39	2.49e-37
MCRIP2	-2.48665	4.4e-39	2.5e-37
GRN	-1.47976	4.4e-39	2.5e-37
C20orf27	-2.03553	4.45e-39	2.52e-37
NELFB	-1.12259	4.57e-39	2.58e-37
EXD3	-1.43467	4.68e-39	2.64e-37
CDC37	-0.922151	4.9e-39	2.75e-37
MFSD12	-1.17555	4.95e-39	2.77e-37
PHPT1	-1.68397	4.96e-39	2.77e-37
DDX39A	-1.14261	5.05e-39	2.81e-37
POLR2L	-2.13704	5.27e-39	2.92e-37
NTHL1	-2.00772	5.44e-39	3e-37
DDA1	-0.953157	6.05e-39	3.33e-37
REXO4	-0.834313	6.22e-39	3.41e-37
SON	0.742129	6.39e-39	3.49e-37
PEMT	-1.4105	6.56e-39	3.58e-37
AMDHD2	-1.75439	6.67e-39	3.62e-37
HEXIM2	-1.59382	6.76e-39	3.66e-37
ARHGEF18	-1.02972	7.02e-39	3.79e-37
RAB11B	-1.52379	7.34e-39	3.95e-37
BANP	-0.835608	7.48e-39	4.01e-37
ACOT7	-1.2374	7.72e-39	4.13e-37
WASH7P	-1.83411	7.84e-39	4.18e-37
COMTD1	-2.75148	8.02e-39	4.27e-37
CHMP1A	-1.01403	8.5e-39	4.5e-37
ANTKMT	-2.79861	8.58e-39	4.53e-37
CCDC61	-1.55987	8.79e-39	4.63e-37
RPL28	-1.78155	9.01e-39	4.73e-37
EVA1B	-3.31437	9.25e-39	4.83e-37
ARRDC1-AS1	-1.05063	9.26e-39	4.83e-37
RABEP2	-1.66421	9.92e-39	5.16e-37
CHPF	-1.91595	1.01e-38	5.26e-37
NDUFB7	-2.47614	1.03e-38	5.32e-37
TSEN34	-0.932165	1.04e-38	5.34e-37
ELOB	-2.01965	1.05e-38	5.39e-37
UBE2S	-1.50778	1.06e-38	5.45e-37
USF2	-0.847836	1.08e-38	5.54e-37
OTUB1	-1.00178	1.11e-38	5.63e-37
RPL18	-1.39077	1.12e-38	5.69e-37
YPEL3	-1.3408	1.22e-38	6.18e-37
FBXW9	-1.81532	1.3e-38	6.55e-37
EFHD2	-1.24613	1.43e-38	7.17e-37
RPS2	-1.3199	1.43e-38	7.18e-37
TP53I13	-1.67885	1.44e-38	7.22e-37
BLVRB	-1.52424	1.49e-38	7.45e-37
FAM234A	-1.69471	1.58e-38	7.86e-37
CFAP410	-1.54837	1.67e-38	8.28e-37
LZTS2	-1.07952	1.77e-38	8.77e-37
SCAND1	-3.1835	1.84e-38	9.08e-37
IRF7	-2.08629	2.08e-38	1.02e-36
EMC10	-1.17789	2.12e-38	1.04e-36
TELO2	-1.83769	2.17e-38	1.06e-36
GAMT	-2.01414	2.2e-38	1.07e-36
SLC66A1	-1.16767	2.29e-38	1.11e-36
CDC42EP1	-1.73243	2.32e-38	1.12e-36
SGF29	-1.35628	2.37e-38	1.14e-36
SELENOH	-1.85447	2.42e-38	1.17e-36
NINJ1	-1.28456	2.52e-38	1.21e-36
WBP2	-0.961597	2.54e-38	1.22e-36
RPL36	-1.86281	2.57e-38	1.23e-36
TRABD	-1.91137	2.58e-38	1.23e-36
CTU2	-1.40967	2.61e-38	1.24e-36
AP4M1	-0.799527	2.62e-38	1.24e-36
BBC3	-1.5556	2.76e-38	1.3e-36
NAA10	-1.61646	2.77e-38	1.31e-36
MICOS13	-1.85684	2.8e-38	1.32e-36
C6orf226	-1.86118	3.14e-38	1.47e-36
CRELD2	-1.02779	3.58e-38	1.67e-36
INAFM1	-2.20244	3.6e-38	1.68e-36
MAP3K11	-1.2289	3.63e-38	1.69e-36
CSK	-1.11602	3.64e-38	1.69e-36
SCAF1	-1.62691	3.76e-38	1.74e-36
B3GALT6	-1.23176	3.86e-38	1.78e-36
C8orf82	-1.39831	4.46e-38	2.05e-36
BRMS1	-1.32997	4.56e-38	2.09e-36
G6PC3	-1.04746	4.78e-38	2.19e-36
IGSF8	-1.17486	4.84e-38	2.21e-36
SH3GL1	-1.37682	4.86e-38	2.21e-36
TRMT1	-1.12443	4.89e-38	2.22e-36
CCDC85B	-3.41896	5.05e-38	2.29e-36
WASH2P	-1.59406	5.41e-38	2.44e-36
IFRD2	-0.996478	5.57e-38	2.51e-36
UBALD2	-1.55833	5.81e-38	2.61e-36
ATG4B	-0.933021	5.97e-38	2.68e-36
SDHAF1	-1.41826	6.18e-38	2.76e-36
PQBP1	-1.18983	6.2e-38	2.76e-36
CHCHD5	-1.81259	6.98e-38	3.1e-36
RABL6	-1.57933	7.05e-38	3.13e-36
ZNF668	-1.72734	8.33e-38	3.68e-36
FAM207A	-1.89793	8.43e-38	3.72e-36
TEDC1	-2.3087	8.62e-38	3.79e-36
ZNF219	-1.54654	8.94e-38	3.92e-36
GFER	-1.10937	9.34e-38	4.09e-36
INTS11	-1.03218	9.37e-38	4.09e-36
HGS	-0.99627	9.85e-38	4.29e-36
MAP1LC3A	-1.87509	9.93e-38	4.31e-36
HSPB1	-2.057	1.04e-37	4.52e-36
MZT2A	-2.59075	1.1e-37	4.77e-36
CHID1	-1.11294	1.14e-37	4.9e-36
EDF1	-1.60385	1.2e-37	5.16e-36
MPND	-1.50176	1.2e-37	5.16e-36
GPX4	-1.36153	1.22e-37	5.22e-36
TKFC	-0.942686	1.28e-37	5.48e-36
PPP1CA	-0.968551	1.3e-37	5.55e-36
MVP	-1.26319	1.32e-37	5.61e-36
ETFB	-2.07354	1.43e-37	6.05e-36
MRPS2	-1.27405	1.43e-37	6.06e-36
LSM4	-1.10934	1.45e-37	6.1e-36
DGAT1	-1.14263	1.48e-37	6.23e-36
C16orf91	-1.13746	1.54e-37	6.47e-36
DRG2	-0.770804	1.59e-37	6.63e-36
RALGAPB	0.750025	1.6e-37	6.68e-36
NF1	0.906088	1.63e-37	6.79e-36
STOML1	-1.33937	1.65e-37	6.85e-36
DYNC2I2	-1.77392	1.68e-37	6.96e-36
NDUFS7	-2.32193	1.72e-37	7.11e-36
BCAM	-1.59072	1.74e-37	7.17e-36
TSPAN4	-1.79182	1.75e-37	7.19e-36
SGSM3	-0.952272	1.83e-37	7.5e-36
TOMM40	-1.01663	1.84e-37	7.53e-36
DNAJC4	-1.22293	1.88e-37	7.69e-36
DAZAP1	-0.717917	1.92e-37	7.84e-36
MRPL41	-2.21871	1.94e-37	7.88e-36
CIAO3	-1.44171	1.95e-37	7.91e-36
FDXR	-1.5972	2e-37	8.1e-36
ARFGAP1	-1.25964	2.08e-37	8.38e-36
MED22	-0.860563	2.1e-37	8.46e-36
ELOF1	-1.13808	2.12e-37	8.53e-36
DECR2	-1.54213	2.18e-37	8.74e-36
ASPSCR1	-1.60536	2.19e-37	8.75e-36
RRAS	-1.46667	2.36e-37	9.42e-36
DSTYK	0.678724	2.6e-37	1.03e-35
CXXC1	-0.93675	2.63e-37	1.05e-35
B4GALT7	-1.19034	2.66e-37	1.05e-35
ZNF414	-1.98439	2.67e-37	1.06e-35
NPRL3	-1.05227	2.71e-37	1.07e-35
CTBP1	-1.18089	2.73e-37	1.08e-35
SRRT	-0.722101	2.8e-37	1.1e-35
NDUFA11	-2.10676	2.86e-37	1.12e-35
TST	-1.69198	2.96e-37	1.16e-35
POLR2I	-1.58541	3.11e-37	1.21e-35
JUND	-1.66301	3.22e-37	1.25e-35
PTGES2	-1.49952	3.32e-37	1.29e-35
CCS	-1.4375	3.35e-37	1.3e-35
TRADD	-1.17361	3.5e-37	1.35e-35
ATG4D	-1.43476	4.02e-37	1.55e-35
WDR83	-1.25235	4.26e-37	1.64e-35
TRIR	-1.19566	4.32e-37	1.66e-35
MKLN1	0.708248	4.44e-37	1.7e-35
OAZ1	-1.15926	4.45e-37	1.7e-35
MON1A	-0.991057	4.75e-37	1.81e-35
POLR2J	-1.27598	4.76e-37	1.81e-35
MED16	-1.96856	4.79e-37	1.82e-35
TTBK2	1.18927	4.8e-37	1.82e-35
AP2S1	-1.3779	4.91e-37	1.86e-35
B3GALT4	-1.31189	4.92e-37	1.86e-35
NELFA	-1.13525	5.02e-37	1.89e-35
ADCK5	-1.71917	5.09e-37	1.91e-35
RHBDD3	-1.27784	5.25e-37	1.97e-35
CD320	-1.73581	5.27e-37	1.97e-35
C16orf86	-1.86712	5.46e-37	2.03e-35
SLC2A4RG	-1.5357	5.54e-37	2.06e-35
SNRPA	-1.17914	5.61e-37	2.08e-35
MTLN	-2.11366	5.9e-37	2.19e-35
ZNF175	1.03719	6.16e-37	2.28e-35
REEP4	-1.12117	6.4e-37	2.36e-35
ISG15	-2.78264	6.47e-37	2.38e-35
SAMD1	-1.16813	6.5e-37	2.39e-35
LOC107987373	-1.47038	6.81e-37	2.49e-35
MRPL23	-1.47038	6.81e-37	2.49e-35
RHOC	-1.29975	6.87e-37	2.51e-35
OSGIN1	-1.84137	6.95e-37	2.53e-35
TSC22D4	-1.35995	7.52e-37	2.73e-35
TMED1	-1.43214	8.04e-37	2.91e-35
TIGD5	-1.69668	8.84e-37	3.2e-35
SLC25A1	-1.30899	8.87e-37	3.2e-35
HRAS	-1.71003	9.23e-37	3.33e-35
CLPTM1L	-0.635597	9.44e-37	3.39e-35
FAM98C	-0.950128	9.87e-37	3.54e-35
NDUFA4L2	-1.88412	9.92e-37	3.55e-35
FAM20C	-1.34879	1.04e-36	3.7e-35
COASY	-0.838115	1.15e-36	4.11e-35
WDR18	-1.67484	1.19e-36	4.23e-35
SIL1	-1.16428	1.21e-36	4.28e-35
UBXN7	0.968936	1.21e-36	4.3e-35
CENPX	-1.43653	1.25e-36	4.42e-35
ECI1	-1.73296	1.25e-36	4.43e-35
NME4	-1.00893	1.27e-36	4.47e-35
CHERP	-0.868524	1.3e-36	4.56e-35
HCFC1R1	-1.73904	1.3e-36	4.56e-35
SLC39A13	-1.1102	1.33e-36	4.65e-35
SORBS3	-1.04871	1.33e-36	4.65e-35
PES1	-1.01007	1.39e-36	4.82e-35
SLC2A8	-1.24666	1.39e-36	4.82e-35
XAB2	-1.35978	1.46e-36	5.07e-35
PIM3	-1.15955	1.48e-36	5.12e-35
SSR4	-1.33078	1.52e-36	5.25e-35
GFUS	-1.00301	1.53e-36	5.27e-35
C19orf48	-1.57389	1.66e-36	5.73e-35
CUTA	-1.40002	1.69e-36	5.82e-35
RTL8A	-0.977908	1.73e-36	5.92e-35
AGTRAP	-1.34572	1.85e-36	6.33e-35
RPS6KB2	-0.912352	2e-36	6.84e-35
CTDNEP1	-0.917557	2.04e-36	6.94e-35
GNB1L	-2.32045	2.04e-36	6.95e-35
SURF2	-1.56712	2.09e-36	7.08e-35
HLX	-1.60525	2.1e-36	7.11e-35
TMEM161A	-1.67976	2.16e-36	7.31e-35
CRIP2	-2.24399	2.26e-36	7.63e-35
UBTD1	-1.81328	2.33e-36	7.85e-35
UNC45A	-0.696105	2.35e-36	7.89e-35
RPS9	-1.42241	2.39e-36	8.01e-35
B4GALT2	-1.02282	2.4e-36	8.03e-35
PRMT1	-0.88214	2.41e-36	8.07e-35
MOB2	-1.1099	2.44e-36	8.15e-35
SLC27A4	-1.01112	2.46e-36	8.18e-35
ECH1	-1.73203	2.49e-36	8.26e-35
SPATA2L	-2.24469	2.53e-36	8.39e-35
HSD11B1L	-1.36793	2.58e-36	8.53e-35
MACROD1	-1.93047	2.64e-36	8.74e-35
USE1	-1.24571	2.68e-36	8.83e-35
RPL29	-1.09652	2.7e-36	8.89e-35
ZBTB45	-1.4752	2.73e-36	8.96e-35
STX4	-0.822424	2.98e-36	9.76e-35
MGA	0.937763	3.03e-36	9.9e-35
TCF25	-0.683565	3.31e-36	1.08e-34
SCARF2	-1.98287	3.32e-36	1.08e-34
PIP5K1C	-1.05961	3.34e-36	1.09e-34
MBOAT7	-0.952984	3.38e-36	1.1e-34
NFKBIB	-1.17279	3.48e-36	1.13e-34
RPS6KA4	-0.9253	3.54e-36	1.14e-34
RPL18AP3	-2.2701	3.64e-36	1.18e-34
MYO9A	0.948028	3.66e-36	1.18e-34
RAD23A	-1.04332	3.82e-36	1.23e-34
DPP8	0.878957	3.88e-36	1.25e-34
LAGE3	-1.71874	3.93e-36	1.26e-34
ACADS	-1.73244	3.95e-36	1.26e-34
SLC38A10	-1.25051	4.05e-36	1.29e-34
SURF6	-0.819756	4.24e-36	1.35e-34
NRGN	-1.81007	4.28e-36	1.36e-34
HES4	-2.27308	4.35e-36	1.38e-34
ZNF444	-1.2005	4.35e-36	1.38e-34
HSF1	-1.43397	4.45e-36	1.41e-34
UBE2M	-1.05813	4.57e-36	1.44e-34
VPS37D	-1.85544	4.59e-36	1.45e-34
SYNGR2	-1.17911	4.7e-36	1.48e-34
PAK4	-1.26179	4.91e-36	1.54e-34
R3HCC1	-0.989923	5.12e-36	1.61e-34
PPDPF	-2.11841	5.18e-36	1.62e-34
ASH1L	1.3665	5.26e-36	1.64e-34
ALKBH4	-1.04154	5.33e-36	1.66e-34
RHOT2	-1.45245	5.38e-36	1.67e-34
GRK6	-0.975268	5.39e-36	1.68e-34
CCDC102A	-1.22952	5.43e-36	1.68e-34
CD81	-1.06549	5.48e-36	1.7e-34
UBR2	0.736362	5.5e-36	1.7e-34
SGTA	-1.30746	5.64e-36	1.74e-34
NTMT1	-1.2978	5.85e-36	1.8e-34
CPTP	-2.06089	6.02e-36	1.85e-34
CITED4	-2.37197	6.18e-36	1.9e-34
TLE2	-1.19342	6.4e-36	1.96e-34
LIMS2	-1.45792	6.4e-36	1.96e-34
GAA	-1.2371	6.54e-36	2e-34
NUDC	-1.17659	6.57e-36	2e-34
RAMP1	-2.13776	6.77e-36	2.06e-34
POLR2F	-1.16408	6.8e-36	2.06e-34
TRIM47	-1.33188	6.81e-36	2.06e-34
RNF126	-1.85756	6.94e-36	2.1e-34
PPP1R16A	-2.38734	7.15e-36	2.16e-34
CORO7	-1.70645	7.32e-36	2.21e-34
UBR5	0.886504	7.35e-36	2.21e-34
COMT	-1.2241	7.53e-36	2.26e-34
ZNF593	-1.94128	7.63e-36	2.29e-34
RRP9	-1.08748	8.34e-36	2.49e-34
AP1G1	0.721097	8.35e-36	2.49e-34
GHDC	-1.07759	8.39e-36	2.5e-34
SLF2	0.890977	8.4e-36	2.5e-34
ZNF408	-1.1215	8.61e-36	2.56e-34
PIGN	0.859188	9.15e-36	2.72e-34
CTDSP1	-0.83594	9.36e-36	2.77e-34
IDH3G	-1.03782	9.45e-36	2.79e-34
KIF22	-1.50669	9.51e-36	2.81e-34
MAZ	-0.86974	9.64e-36	2.84e-34
OGFR	-1.42353	9.85e-36	2.9e-34
MPST	-1.38956	9.97e-36	2.93e-34
TESK1	-0.82829	1.03e-35	3.01e-34
ENDOG	-1.75279	1.09e-35	3.18e-34
ARL8A	-0.676769	1.09e-35	3.18e-34
TAPBP	-1.04994	1.11e-35	3.23e-34
PINX1	-1.16664	1.12e-35	3.25e-34
CDK2AP2	-1.65809	1.17e-35	3.4e-34
KEAP1	-0.880584	1.23e-35	3.58e-34
CCDC12	-1.47656	1.31e-35	3.79e-34
PRCC	-0.742855	1.31e-35	3.79e-34
TLE5	-1.02687	1.33e-35	3.82e-34
RAB3GAP2	0.909482	1.33e-35	3.84e-34
EIF4EBP1	-1.61789	1.38e-35	3.98e-34
C7orf26	-0.667653	1.44e-35	4.12e-34
GTF3C5	-0.895361	1.48e-35	4.25e-34
PPP6R2	-0.790226	1.61e-35	4.6e-34
VSIR	-1.08934	1.61e-35	4.6e-34
KAT6B	1.08427	1.63e-35	4.64e-34
LOC100996842	-1.22612	1.64e-35	4.66e-34
TTC21B	0.729553	1.82e-35	5.18e-34
TALDO1	-1.15895	1.83e-35	5.2e-34
KLHL22	-0.869423	1.84e-35	5.2e-34
IRF3	-1.0742	1.87e-35	5.28e-34
FBXW5	-1.75561	1.96e-35	5.52e-34
SNHG19	-2.35091	2e-35	5.62e-34
TRIOBP	-1.13433	2.06e-35	5.78e-34
RPL8	-1.21296	2.06e-35	5.79e-34
CCHCR1	-1.0025	2.09e-35	5.85e-34
ST6GALNAC4	-1.43242	2.16e-35	6.05e-34
CEP131	-1.79505	2.19e-35	6.11e-34
SLC39A3	-1.29093	2.23e-35	6.22e-34
IRAK1	-0.893191	2.31e-35	6.43e-34
JMJD4	-1.23734	2.34e-35	6.5e-34
KLHDC10	0.533418	2.45e-35	6.79e-34
ZNF134	0.888358	2.45e-35	6.8e-34
ZDHHC12	-1.96324	2.47e-35	6.84e-34
PIH1D1	-1.04099	2.6e-35	7.19e-34
BCL2L12	-1.09241	2.64e-35	7.27e-34
TMEM222	-0.990338	2.82e-35	7.77e-34
MGMT	-1.79741	2.84e-35	7.81e-34
LY6E	-1.65786	2.92e-35	8e-34
SERTAD1	-1.65135	3.03e-35	8.31e-34
PDLIM7	-1.67544	3.04e-35	8.31e-34
NR1H2	-1.3528	3.09e-35	8.44e-34
TUBGCP2	-0.836311	3.1e-35	8.46e-34
ZNF511	-0.966632	3.22e-35	8.77e-34
TBKBP1	-0.860251	3.42e-35	9.29e-34
SLC35E4	-1.12838	3.52e-35	9.56e-34
LRRC75B	-1.23079	3.54e-35	9.59e-34
ZNF154	1.23685	3.56e-35	9.63e-34
TAOK1	1.16973	3.61e-35	9.74e-34
AKR7A2	-1.00741	3.61e-35	9.74e-34
ZKSCAN8	1.13797	3.67e-35	9.88e-34
FUOM	-2.01011	3.7e-35	9.94e-34
BCAT2	-1.29922	3.85e-35	1.03e-33
CHCHD6	-1.24719	4.16e-35	1.11e-33
PFKL	-1.36719	4.61e-35	1.23e-33
OGFOD3	-1.04414	4.66e-35	1.24e-33
HSD17B1-AS1	-1.13121	4.69e-35	1.25e-33
RANGAP1	-0.868162	4.75e-35	1.27e-33
THOC6	-1.10114	4.76e-35	1.27e-33
COMMD4	-1.32201	5e-35	1.33e-33
SOX18	-2.41897	5.29e-35	1.4e-33
TMEM11	-0.835014	5.52e-35	1.46e-33
SYDE1	-0.785866	5.71e-35	1.51e-33
TYK2	-0.760298	5.73e-35	1.51e-33
SLC22A18	-1.81059	5.85e-35	1.54e-33
DIPK1B	-1.34688	5.87e-35	1.54e-33
PCNX1	0.856184	5.87e-35	1.54e-33
RTL8C	-1.16235	5.91e-35	1.55e-33
ADCK2	-0.85513	5.97e-35	1.56e-33
ABT1	-0.647048	6.23e-35	1.63e-33
RPL35	-1.41253	6.41e-35	1.67e-33
C11orf68	-1.07105	6.48e-35	1.69e-33
KPTN	-1.09304	6.58e-35	1.71e-33
POLD4	-1.12519	6.63e-35	1.72e-33
SCRN2	-1.31404	6.64e-35	1.72e-33
NCKAP1	1.23027	7.13e-35	1.85e-33
FCGRT	-1.40107	7.32e-35	1.89e-33
FAU	-1.35327	7.41e-35	1.91e-33
KMT5B	0.595667	7.44e-35	1.92e-33
PDAP1	-0.681544	7.77e-35	2e-33
SLC27A5	-1.51103	7.91e-35	2.03e-33
ROMO1	-1.9186	8.21e-35	2.11e-33
ZNF775	-1.06435	8.22e-35	2.11e-33
TEX264	-1.06815	8.51e-35	2.18e-33
PEDS1	-1.11796	9.06e-35	2.32e-33
MED1	0.753872	9.45e-35	2.41e-33
CIB1	-1.15115	1.01e-34	2.58e-33
SNCG	-1.93827	1.02e-34	2.58e-33
ILVBL	-1.25106	1.1e-34	2.79e-33
LRFN4	-2.10525	1.11e-34	2.81e-33
GRWD1	-0.907057	1.13e-34	2.87e-33
FUBP1	0.736982	1.14e-34	2.89e-33
TMEM86B	-1.37132	1.21e-34	3.05e-33
UBXN11	-1.18627	1.27e-34	3.19e-33
NT5M	-1.3766	1.3e-34	3.27e-33
BOLA1	-1.06495	1.32e-34	3.31e-33
RNF208	-2.46129	1.34e-34	3.37e-33
USP24	0.720123	1.39e-34	3.5e-33
HPS6	-0.839599	1.47e-34	3.67e-33
EHD1	-1.03795	1.47e-34	3.68e-33
THAP6	0.756886	1.47e-34	3.68e-33
LNPEP	1.90842	1.49e-34	3.7e-33
PYCR3	-1.57915	1.49e-34	3.71e-33
USP34	0.71693	1.49e-34	3.71e-33
FKBP2	-1.51901	1.5e-34	3.71e-33
LGALS1	-1.42027	1.52e-34	3.77e-33
PRKAR1B	-1.42131	1.53e-34	3.77e-33
MAD2L2	-1.17513	1.53e-34	3.77e-33
NUDT1	-1.58212	1.54e-34	3.79e-33
TMEM205	-1.21598	1.54e-34	3.79e-33
STK32C	-1.09035	1.57e-34	3.86e-33
PRPF6	-0.874376	1.57e-34	3.86e-33
CHD6	1.08057	1.61e-34	3.95e-33
BICRAL	1.03125	1.62e-34	3.98e-33
ATG2B	0.979743	1.63e-34	3.98e-33
RAB1B	-0.741054	1.67e-34	4.07e-33
CST3	-1.43543	1.68e-34	4.09e-33
ABHD8	-1.68213	1.68e-34	4.09e-33
TUG1	0.658645	1.79e-34	4.34e-33
PGAP6	-1.15882	1.89e-34	4.58e-33
COX6A2	-2.63477	1.89e-34	4.58e-33
RHOG	-1.28146	1.91e-34	4.64e-33
FBXO44	-1.01044	1.93e-34	4.68e-33
RNF166	-1.1443	2.02e-34	4.88e-33
EFCAB14	0.668446	2.05e-34	4.94e-33
MPDZ	1.36862	2.06e-34	4.94e-33
TADA3	-0.810444	2.07e-34	4.97e-33
SEPTIN9	-0.860347	2.09e-34	5.02e-33
CARD19	-1.10975	2.1e-34	5.02e-33
B9D2	-1.41566	2.13e-34	5.09e-33
RBBP5	0.606083	2.25e-34	5.37e-33
ERCC1	-0.9737	2.29e-34	5.46e-33
PELI3	-0.915614	2.33e-34	5.55e-33
ADAP1	-2.55152	2.39e-34	5.69e-33
GATD1	-0.750841	2.4e-34	5.69e-33
DNAJC13	0.817524	2.41e-34	5.7e-33
RALGAPA1	1.09796	2.41e-34	5.7e-33
COQ8B	-0.994328	2.42e-34	5.73e-33
ERCC2	-0.953175	2.43e-34	5.74e-33
NDUFV1	-1.35731	2.59e-34	6.1e-33
ANKRD17	0.984635	2.6e-34	6.12e-33
TECR	-1.12244	2.68e-34	6.3e-33
GAS2L1	-1.42009	2.7e-34	6.35e-33
PHLDA3	-1.49113	2.73e-34	6.39e-33
ZNF510	1.03653	2.73e-34	6.4e-33
LOC101930112	-0.802783	2.76e-34	6.45e-33
SPG7	-0.802783	2.76e-34	6.45e-33
ZNF791	0.779397	2.79e-34	6.51e-33
C2orf49	0.67797	2.84e-34	6.6e-33
SLC9A3R2	-2.18915	2.85e-34	6.62e-33
MLF2	-0.729107	2.86e-34	6.65e-33
GPATCH2L	0.833385	2.87e-34	6.66e-33
NECAB3	-1.24391	2.88e-34	6.66e-33
AGPAT2	-2.02542	2.99e-34	6.91e-33
DHX36	1.04108	3.1e-34	7.15e-33
B3GNT8	-2.1975	3.13e-34	7.21e-33
PAOX	-1.08647	3.16e-34	7.28e-33
PLD3	-1.19373	3.22e-34	7.41e-33
ALG11	1.88747	3.33e-34	7.65e-33
EMC6	-1.17446	3.37e-34	7.74e-33
MAP1S	-1.89709	3.5e-34	8.01e-33
RPS28	-1.86754	3.55e-34	8.13e-33
TXNRD2	-1.22783	3.66e-34	8.36e-33
SAP30BP	-0.650781	3.69e-34	8.43e-33
MRGBP	-0.69251	3.72e-34	8.49e-33
SCAF11	0.930623	3.79e-34	8.63e-33
CKB	-1.921	3.89e-34	8.84e-33
LGALS3BP	-1.20926	3.93e-34	8.91e-33
CCDC28B	-1.65687	3.93e-34	8.91e-33
NFAT5	3.02719	3.97e-34	8.99e-33
FIBP	-0.994766	4e-34	9.05e-33
THAP4	-1.21523	4.13e-34	9.33e-33
ZBTB48	-0.913015	4.27e-34	9.62e-33
EMC9	-1.35437	4.36e-34	9.81e-33
IDUA	-1.61255	4.52e-34	1.02e-32
C1orf159	-1.71111	4.54e-34	1.02e-32
CRACR2B	-1.98565	4.82e-34	1.08e-32
NANS	-1.01081	5.04e-34	1.13e-32
UCK1	-0.663939	5.12e-34	1.14e-32
DDX41	-0.622585	5.12e-34	1.14e-32
TMEM132A	-1.15166	5.19e-34	1.16e-32
VEGFB	-1.20419	5.3e-34	1.18e-32
SF3B1	0.92711	5.32e-34	1.19e-32
EMD	-0.692803	5.39e-34	1.2e-32
BPTF	0.827271	5.53e-34	1.23e-32
CDC42BPA	0.68654	5.65e-34	1.25e-32
PALM	-1.75349	5.68e-34	1.26e-32
DCAF5	0.556449	5.68e-34	1.26e-32
ABTB1	-1.05244	5.76e-34	1.27e-32
TCIRG1	-1.58283	5.87e-34	1.29e-32
WDR25	-1.01533	5.97e-34	1.32e-32
PPP1R14A	-2.01728	6.03e-34	1.33e-32
SP1	0.712615	6.11e-34	1.34e-32
RILP	-1.36628	6.21e-34	1.36e-32
RPS5	-1.14522	6.27e-34	1.37e-32
ZC3H13	0.845932	6.31e-34	1.38e-32
TXNL4A	-1.05989	6.42e-34	1.4e-32
FZR1	-1.09721	6.48e-34	1.42e-32
ATXN1L	1.24583	6.73e-34	1.47e-32
MIGA1	2.00839	6.74e-34	1.47e-32
PRKRIP1	-0.767685	6.75e-34	1.47e-32
GSTP1	-1.44615	6.79e-34	1.48e-32
SIVA1	-1.52222	6.89e-34	1.5e-32
SDSL	-1.61139	6.94e-34	1.5e-32
TNFRSF14	-1.3437	7.04e-34	1.52e-32
MED15	-0.909902	7.19e-34	1.55e-32
NDUFS6	-1.57205	7.27e-34	1.57e-32
HCFC2	1.27622	7.36e-34	1.59e-32
FAM13B	1.36587	7.54e-34	1.62e-32
MAF1	-0.868437	7.7e-34	1.66e-32
PFN1	-0.893548	7.91e-34	1.7e-32
NUDT8	-2.1367	8.22e-34	1.76e-32
BIRC6	1.14086	8.33e-34	1.78e-32
AASS	1.58849	8.6e-34	1.84e-32
BCKDK	-0.949955	8.79e-34	1.88e-32
VWA1	-2.06507	9.13e-34	1.95e-32
GRHPR	-0.830304	9.16e-34	1.95e-32
C19orf53	-1.2676	9.37e-34	2e-32
PNKP	-0.960209	9.49e-34	2.02e-32
EBF4	-1.05236	9.96e-34	2.11e-32
RAB11FIP2	1.11236	9.98e-34	2.12e-32
BSG	-1.40269	1.01e-33	2.15e-32
TCF3	-0.897027	1.03e-33	2.17e-32
RNASEH2A	-1.07629	1.1e-33	2.33e-32
GET3	-0.711772	1.13e-33	2.39e-32
TOLLIP	-0.842606	1.17e-33	2.48e-32
THOC2	0.771725	1.21e-33	2.55e-32
ZNF283	0.858942	1.23e-33	2.58e-32
SLC27A1	-1.23627	1.24e-33	2.61e-32
HLA-F	-1.15487	1.25e-33	2.63e-32
NAPA	-0.859136	1.27e-33	2.67e-32
TBC1D10B	-0.76156	1.33e-33	2.79e-32
AP2A2	-0.718876	1.44e-33	3.01e-32
TNKS	0.762629	1.45e-33	3.03e-32
RAB24	-1.11906	1.5e-33	3.14e-32
KXD1	-0.634716	1.56e-33	3.25e-32
ABHD14A	-1.36217	1.57e-33	3.26e-32
MESP1	-2.4038	1.59e-33	3.31e-32
VPS9D1	-1.08826	1.64e-33	3.39e-32
FOXP4	-1.06382	1.67e-33	3.47e-32
SLC25A22	-1.541	1.74e-33	3.61e-32
OTUD5	-0.532177	1.77e-33	3.66e-32
BBX	1.14769	1.81e-33	3.74e-32
RELCH	0.933815	1.81e-33	3.74e-32
ZNF347	1.23451	1.82e-33	3.75e-32
HES6	-1.61075	1.98e-33	4.07e-32
CDPF1	-0.979159	1.98e-33	4.07e-32
SHKBP1	-1.13386	2.04e-33	4.19e-32
LHPP	-1.02978	2.06e-33	4.23e-32
VASN	-2.07029	2.09e-33	4.28e-32
MYL6B	-1.15123	2.13e-33	4.36e-32
USF3	1.23604	2.16e-33	4.41e-32
LYL1	-1.68487	2.17e-33	4.42e-32
ZNF24	0.612403	2.21e-33	4.5e-32
RNPC3	2.1227	2.27e-33	4.62e-32
AVPR2	-1.919	2.27e-33	4.62e-32
PREPL	1.08614	2.31e-33	4.69e-32
NELFE	-0.894282	2.33e-33	4.73e-32
LAMTOR4	-1.7098	2.35e-33	4.77e-32
SDF2L1	-1.84226	2.47e-33	5e-32
ZDHHC24	-0.935934	2.53e-33	5.11e-32
WNK1	0.951522	2.53e-33	5.11e-32
SH3GLB2	-0.831137	2.54e-33	5.13e-32
TRIM11	-0.856874	2.56e-33	5.16e-32
TREX1	-1.47986	2.59e-33	5.21e-32
PBRM1	0.805775	2.59e-33	5.21e-32
MFAP3	1.05209	2.6e-33	5.22e-32
AP3M1	0.879228	2.61e-33	5.24e-32
ZNF581	-1.29615	2.69e-33	5.39e-32
ENTR1	-0.622815	2.71e-33	5.42e-32
UBL7	-0.895694	2.74e-33	5.47e-32
PTGDS	-1.76971	2.78e-33	5.55e-32
PACS2	-1.01821	2.85e-33	5.68e-32
PCBP4	-0.879367	2.87e-33	5.7e-32
MVK	-0.932267	2.87e-33	5.71e-32
BLOC1S4	-0.76062	2.92e-33	5.8e-32
HECTD1	0.985575	2.93e-33	5.8e-32
NDUFAF3	-1.08222	3.02e-33	5.99e-32
IMP4	-0.718581	3.05e-33	6.03e-32
EIF4G2	0.85468	3.1e-33	6.13e-32
PELP1	-1.13551	3.15e-33	6.23e-32
RBMXL1	0.690344	3.21e-33	6.32e-32
USP20	-0.744278	3.22e-33	6.34e-32
DYNC1LI2	0.685669	3.25e-33	6.39e-32
RABGGTA	-0.83573	3.47e-33	6.82e-32
RPLP1	-1.30457	3.49e-33	6.84e-32
ECSIT	-1.33222	3.49e-33	6.84e-32
H1-10	-1.86077	3.5e-33	6.86e-32
XPO7	0.530048	3.54e-33	6.92e-32
CACTIN	-1.20838	3.55e-33	6.94e-32
CACFD1	-1.33117	3.57e-33	6.97e-32
PRDX5	-1.27859	3.59e-33	7e-32
MEPCE	-0.822379	3.67e-33	7.15e-32
ATP13A1	-0.953279	3.76e-33	7.3e-32
TMEM129	-0.933126	3.78e-33	7.35e-32
BRF1	-1.16724	3.81e-33	7.38e-32
NOXA1	-2.35764	3.84e-33	7.45e-32
PPFIA3	-1.59013	3.85e-33	7.46e-32
RPLP2	-1.55908	3.88e-33	7.5e-32
SAMD10	-1.35562	3.99e-33	7.71e-32
DVL1	-1.62208	4.05e-33	7.83e-32
AP1B1	-0.782654	4.16e-33	8.02e-32
CDK9	-0.707662	4.28e-33	8.24e-32
PYROXD1	1.60179	4.3e-33	8.27e-32
TAF1	1.06449	4.3e-33	8.27e-32
TMEM187	-1.16306	4.42e-33	8.48e-32
FXYD1	-1.40512	4.47e-33	8.58e-32
MTA1	-1.05118	4.53e-33	8.68e-32
CDC42EP5	-1.92314	4.58e-33	8.75e-32
FRYL	0.952913	4.61e-33	8.81e-32
ANKRD26	1.16049	4.7e-33	8.98e-32
ARHGAP4	-1.71851	4.74e-33	9.02e-32
ZNF282	-0.885673	4.74e-33	9.02e-32
ZDHHC1	-1.16809	4.87e-33	9.26e-32
CHADL	-2.23235	4.93e-33	9.36e-32
RNF187	-1.0353	4.94e-33	9.36e-32
MTX3	2.78512	4.94e-33	9.36e-32
PHF10	0.76667	5.03e-33	9.52e-32
RPL13	-1.28504	5.04e-33	9.53e-32
RPL13A	-1.08673	5.07e-33	9.58e-32
C19orf73	-1.75356	5.09e-33	9.59e-32
TIMM50	-0.949723	5.09e-33	9.59e-32
C11orf49	-0.807403	5.09e-33	9.59e-32
LOC112268269	-2.9655	5.22e-33	9.81e-32
TGOLN2	0.697736	5.57e-33	1.05e-31
RIN1	-1.84236	5.63e-33	1.06e-31
ID1	-1.61015	5.76e-33	1.08e-31
KIF3A	1.08336	5.87e-33	1.1e-31
CEP350	0.87854	5.97e-33	1.12e-31
GPT	-2.05099	6.14e-33	1.15e-31
ELMO3	-1.39062	6.2e-33	1.16e-31
RAB11B-AS1	-1.22629	6.48e-33	1.21e-31
TMEM121	-2.92672	6.56e-33	1.22e-31
DGKQ	-1.16196	6.6e-33	1.23e-31
SCAMP3	-0.979345	6.71e-33	1.25e-31
FLOT2	-0.783177	6.94e-33	1.29e-31
PTRHD1	-1.01997	7.06e-33	1.31e-31
ZNF48	-0.861172	7.24e-33	1.34e-31
NFYA	1.07367	7.31e-33	1.35e-31
WRN	1.16299	7.34e-33	1.36e-31
RNPS1	-0.554954	7.47e-33	1.38e-31
AVPI1	-0.887051	7.48e-33	1.38e-31
MRPL57	-1.0249	7.56e-33	1.39e-31
ITCH	1.01733	7.65e-33	1.41e-31
ZSCAN12	1.08533	7.69e-33	1.41e-31
PGP	-1.31957	7.91e-33	1.45e-31
ODF3B	-2.09189	7.96e-33	1.46e-31
GRAP	-1.15673	8.15e-33	1.49e-31
ZNF41	1.56257	8.29e-33	1.52e-31
ACP2	-0.785613	8.44e-33	1.54e-31
ZFC3H1	0.975589	8.47e-33	1.55e-31
MIER2	-1.18265	8.57e-33	1.56e-31
MRPL52	-1.38701	8.65e-33	1.58e-31
AP1M1	-0.832969	9.15e-33	1.67e-31
RNF25	-0.836291	9.17e-33	1.67e-31
TMEM160	-2.17907	9.28e-33	1.69e-31
RNF19A	1.18862	9.31e-33	1.69e-31
TMEM88	-1.42672	9.36e-33	1.7e-31
ADNP	0.740818	1.01e-32	1.83e-31
GPSM1	-1.54626	1.02e-32	1.84e-31
RING1	-0.601003	1.02e-32	1.84e-31
HAGHL	-2.65707	1.02e-32	1.84e-31
ARPC1B	-1.38204	1.02e-32	1.84e-31
TRAPPC12	-0.771065	1.04e-32	1.87e-31
PDZD4	-1.3323	1.04e-32	1.87e-31
IPO7	1.01742	1.05e-32	1.89e-31
MICOS10-NBL1	-2.07696	1.06e-32	1.9e-31
NBL1	-2.07696	1.06e-32	1.9e-31
ZFPM1	-2.07895	1.12e-32	2e-31
PAFAH1B1	0.508052	1.12e-32	2.01e-31
HPS5	0.956204	1.12e-32	2.01e-31
FAM71E1	-1.91831	1.15e-32	2.05e-31
PEAK1	0.965026	1.16e-32	2.07e-31
EDRF1	0.628244	1.17e-32	2.08e-31
ZNF641	0.613447	1.2e-32	2.14e-31
RPL13AP5	-1.88772	1.21e-32	2.15e-31
CHMP4B	-0.710604	1.26e-32	2.24e-31
EIF3B	-0.637125	1.26e-32	2.24e-31
RHBDL1	-2.02312	1.27e-32	2.25e-31
AXIN1	-0.968574	1.28e-32	2.27e-31
SBF2	1.41063	1.3e-32	2.31e-31
MRPL12	-4.09928	1.35e-32	2.38e-31
ELK4	0.948113	1.35e-32	2.38e-31
BOD1L1	1.23212	1.36e-32	2.41e-31
BTBD2	-1.61244	1.37e-32	2.41e-31
ERI3	-0.834623	1.38e-32	2.44e-31
GANC	0.733195	1.43e-32	2.51e-31
VPS18	-0.984657	1.46e-32	2.57e-31
NCOA1	0.715113	1.47e-32	2.59e-31
ARHGEF12	1.15745	1.48e-32	2.59e-31
KLC1	-0.87698	1.49e-32	2.61e-31
ADGRL2	1.0877	1.5e-32	2.62e-31
DDHD2	0.921053	1.53e-32	2.68e-31
ZNF397	1.02048	1.64e-32	2.86e-31
STRN	1.1222	1.64e-32	2.86e-31
RAB3GAP1	0.641251	1.65e-32	2.87e-31
VIRMA	0.569129	1.66e-32	2.89e-31
SF3B5	-1.27277	1.69e-32	2.93e-31
ATG101	-1.23617	1.71e-32	2.97e-31
MEN1	-0.684467	1.75e-32	3.03e-31
ERCC6L2	0.991976	1.79e-32	3.11e-31
GIT1	-0.809691	1.81e-32	3.14e-31
NDUFA3	-1.69731	1.82e-32	3.14e-31
ULK1	-1.13809	1.82e-32	3.14e-31
EIF5A	-0.696644	1.82e-32	3.14e-31
U2SURP	0.919814	1.85e-32	3.19e-31
BST2	-1.43678	1.85e-32	3.2e-31
EXOC3-AS1	-1.30034	1.86e-32	3.2e-31
MIA3	0.580907	1.88e-32	3.23e-31
TIMM17B	-1.3117	1.88e-32	3.23e-31
RDX	1.20518	1.92e-32	3.29e-31
ZFYVE19	-0.872493	1.95e-32	3.34e-31
FAM50A	-1.06223	2.01e-32	3.44e-31
WDR74	-1.05052	2.05e-32	3.5e-31
CLCN3	0.983145	2.08e-32	3.56e-31
AP4E1	0.937045	2.12e-32	3.62e-31
CHST1	-1.33543	2.14e-32	3.66e-31
PEX14	-1.10828	2.15e-32	3.66e-31
SEC13	-0.615001	2.17e-32	3.69e-31
SHISA5	-0.970845	2.17e-32	3.7e-31
RPS19	-1.36651	2.28e-32	3.88e-31
VPS41	0.580478	2.3e-32	3.9e-31
PRDM2	0.536657	2.32e-32	3.94e-31
TRAPPC11	0.872298	2.37e-32	4.02e-31
BAX	-1.14866	2.43e-32	4.11e-31
KDM7A	1.15195	2.44e-32	4.13e-31
BRAF	0.832282	2.58e-32	4.36e-31
KAT5	-0.537282	2.58e-32	4.36e-31
MUS81	-0.658855	2.69e-32	4.54e-31
FAAP100	-1.27373	2.7e-32	4.54e-31
PCNX3	-1.07659	2.7e-32	4.55e-31
TMEM54	-1.65518	2.74e-32	4.61e-31
PSMG3	-1.3626	2.76e-32	4.63e-31
GCAT	-1.64694	2.8e-32	4.7e-31
KLHL20	1.49431	2.86e-32	4.8e-31
RBM41	1.48623	2.88e-32	4.82e-31
PARD6A	-1.5064	2.93e-32	4.89e-31
MOB3A	-0.875135	2.94e-32	4.92e-31
ATP6V0D1	-0.955619	2.95e-32	4.92e-31
YAP1	1.28335	2.96e-32	4.94e-31
MRPS26	-1.03909	2.99e-32	4.98e-31
GTF3C3	0.727142	2.99e-32	4.98e-31
CAPS2	1.10398	3e-32	4.99e-31
VARS1	-0.748432	3.03e-32	5.03e-31
KMT5C	-1.24622	3.09e-32	5.13e-31
TBC1D17	-0.746163	3.2e-32	5.3e-31
PYCARD	-1.85577	3.2e-32	5.31e-31
URB1-AS1	-1.2056	3.21e-32	5.31e-31
RIC1	1.21226	3.29e-32	5.44e-31
ATP6V1F	-1.09625	3.3e-32	5.45e-31
PPP1R12C	-1.33415	3.3e-32	5.45e-31
KIAA2026	1.10119	3.51e-32	5.78e-31
WNT11	-1.21996	3.52e-32	5.79e-31
DHX34	-0.829157	3.64e-32	5.99e-31
MACF1	0.785648	3.72e-32	6.11e-31
ZNF655	0.905474	3.79e-32	6.22e-31
ANKIB1	1.31987	3.88e-32	6.37e-31
RTN4RL2	-1.95427	3.99e-32	6.54e-31
IREB2	1.03478	4e-32	6.56e-31
CYBA	-1.73091	4.09e-32	6.69e-31
PIK3C3	0.601564	4.14e-32	6.77e-31
LAMP1	-0.647614	4.19e-32	6.84e-31
NIPBL	0.707459	4.2e-32	6.85e-31
ZNF672	-0.813211	4.36e-32	7.1e-31
PIAS1	1.21096	4.39e-32	7.15e-31
MAPK1	0.779363	4.4e-32	7.16e-31
FBXW2	0.668514	4.44e-32	7.22e-31
HS1BP3	-0.732491	4.62e-32	7.5e-31
DUSP23	-1.45937	4.67e-32	7.58e-31
FKTN	0.991936	4.68e-32	7.59e-31
SSPN	2.48803	4.73e-32	7.66e-31
CDKN2D	-0.942342	4.76e-32	7.7e-31
NEK1	1.00968	4.8e-32	7.75e-31
UBN2	0.983662	4.87e-32	7.85e-31
ZKSCAN1	0.645915	4.87e-32	7.85e-31
UTP14C	0.993868	4.87e-32	7.85e-31
RPP25L	-1.25837	4.88e-32	7.85e-31
ICE1	0.81896	4.95e-32	7.97e-31
IKZF4	0.773541	5.1e-32	8.19e-31
RCN3	-1.78595	5.19e-32	8.34e-31
LAMC1	0.815467	5.21e-32	8.35e-31
POLK	1.28584	5.27e-32	8.45e-31
B3GALNT2	1.8957	5.28e-32	8.46e-31
LSM10	-1.0007	5.33e-32	8.52e-31
DBN1	-1.32369	5.43e-32	8.68e-31
TASOR2	1.52846	5.56e-32	8.87e-31
DENND11	0.956307	5.61e-32	8.95e-31
PNKD	-1.09014	5.62e-32	8.95e-31
SCAP	-0.614956	5.86e-32	9.34e-31
MROH6	-1.66057	6.06e-32	9.64e-31
PLAC9	-2.1899	6.14e-32	9.76e-31
ATF7IP	0.941758	6.31e-32	1e-30
RPL13P12	-1.7963	6.63e-32	1.05e-30
SWSAP1	-1.0928	6.73e-32	1.07e-30
DENND4A	1.20349	6.88e-32	1.09e-30
ZNF628	-2.17742	7.01e-32	1.11e-30
USO1	0.984547	7.22e-32	1.14e-30
AGO4	0.781547	7.36e-32	1.16e-30
ALS2	0.811496	7.37e-32	1.16e-30
URM1	-0.824329	7.38e-32	1.16e-30
ANAPC1	0.694595	7.5e-32	1.18e-30
GPKOW	-0.692018	7.57e-32	1.19e-30
SLC35C2	-0.757711	7.71e-32	1.21e-30
UBXN4	1.17743	7.92e-32	1.24e-30
SLC12A6	2.38492	8.08e-32	1.27e-30
PNPLA2	-1.31639	8.08e-32	1.27e-30
SEL1L	0.893545	8.1e-32	1.27e-30
FLJ20021	-1.68825	8.1e-32	1.27e-30
POLD2	-1.01345	8.15e-32	1.27e-30
NFATC1	-0.821375	8.23e-32	1.29e-30
C1orf122	-1.30444	8.31e-32	1.3e-30
NAGPA	-0.941945	8.41e-32	1.31e-30
USP45	1.2123	8.46e-32	1.32e-30
ICAM3	-1.2716	8.54e-32	1.33e-30
PLIN3	-0.824003	8.58e-32	1.33e-30
ZNF501	0.86319	8.59e-32	1.33e-30
TONSL	-1.40016	8.67e-32	1.35e-30
UCKL1	-1.03318	8.71e-32	1.35e-30
MAPK8IP1	-1.11791	8.76e-32	1.36e-30
STMN3	-1.31186	8.77e-32	1.36e-30
YIPF6	0.600227	8.83e-32	1.37e-30
ZC3H11A	0.697541	8.93e-32	1.38e-30
LRRC45	-1.54605	9.14e-32	1.41e-30
CYP2U1	0.878121	9.17e-32	1.41e-30
MARCHF2	-0.845107	9.23e-32	1.42e-30
PAF1	-0.73907	9.36e-32	1.44e-30
CENPT	-0.754718	9.68e-32	1.49e-30
GTF3C4	0.668784	9.9e-32	1.52e-30
C1orf56	-0.875411	1.01e-31	1.55e-30
FAM214A	1.16837	1.06e-31	1.63e-30
TTC17	0.590438	1.09e-31	1.67e-30
LONP1	-1.25587	1.1e-31	1.68e-30
TYW5	0.799935	1.12e-31	1.71e-30
ZNF532	0.961782	1.13e-31	1.73e-30
CNOT3	-0.605815	1.14e-31	1.74e-30
WDR46	-0.81787	1.18e-31	1.79e-30
CCDC159	-1.04464	1.19e-31	1.81e-30
PRKDC	0.755831	1.19e-31	1.81e-30
SLC25A10	-2.62995	1.21e-31	1.85e-30
CEP97	1.12362	1.22e-31	1.85e-30
GSK3B	0.694938	1.23e-31	1.86e-30
MED14	0.806957	1.23e-31	1.86e-30
PMM1	-1.04322	1.25e-31	1.89e-30
TAB1	-0.694919	1.26e-31	1.9e-30
GPRC5C	-1.18015	1.26e-31	1.9e-30
TRIM8	-0.694923	1.28e-31	1.93e-30
LAMTOR2	-1.29825	1.28e-31	1.93e-30
PTCD1	-1.2414	1.29e-31	1.95e-30
TTC37	1.17551	1.31e-31	1.97e-30
ZNF322	1.40769	1.32e-31	1.99e-30
SLC4A2	-0.975309	1.33e-31	2e-30
ZNF778	1.14672	1.41e-31	2.13e-30
ZSCAN20	1.03542	1.42e-31	2.13e-30
DDI2	0.586347	1.42e-31	2.13e-30
YME1L1	0.740147	1.42e-31	2.13e-30
ICE2	0.71753	1.45e-31	2.17e-30
EEFSEC	-1.07445	1.46e-31	2.19e-30
BPNT2	0.69651	1.49e-31	2.22e-30
TBCEL	1.0794	1.49e-31	2.23e-30
DNAJC30	-0.956412	1.53e-31	2.28e-30
A4GALT	-1.38687	1.54e-31	2.3e-30
DOP1A	1.03672	1.6e-31	2.38e-30
EIF4G3	0.998621	1.62e-31	2.41e-30
IDS	0.763149	1.64e-31	2.43e-30
TAFAZZIN	-0.871671	1.65e-31	2.46e-30
LRRC24	-2.35907	1.66e-31	2.47e-30
DPM2	-1.13963	1.68e-31	2.5e-30
SMARCA4	-0.689925	1.7e-31	2.52e-30
LPP	1.18144	1.7e-31	2.52e-30
ATF7	0.692242	1.71e-31	2.53e-30
DENND5B	0.999549	1.74e-31	2.58e-30
TMEM184C	1.06365	1.79e-31	2.64e-30
CFL1	-0.890348	1.81e-31	2.68e-30
AHCYL2	1.06291	1.84e-31	2.71e-30
TAF10	-0.99893	1.85e-31	2.73e-30
MCAT	-1.19402	1.88e-31	2.77e-30
WDFY3	1.18441	1.88e-31	2.77e-30
MYCBP2	1.08681	1.93e-31	2.84e-30
KIFC2	-1.23219	1.93e-31	2.84e-30
HERC3	1.48152	1.98e-31	2.9e-30
INTU	1.07681	1.98e-31	2.9e-30
E4F1	-1.51803	2e-31	2.93e-30
CUEDC2	-0.99379	2.03e-31	2.97e-30
PKN3	-1.00771	2.1e-31	3.07e-30
ETHE1	-1.01137	2.14e-31	3.13e-30
RELA	-0.583985	2.15e-31	3.14e-30
SPIN1	1.09116	2.2e-31	3.21e-30
STAM2	0.706902	2.23e-31	3.25e-30
SMPD1	-0.900798	2.28e-31	3.32e-30
FER	1.16576	2.29e-31	3.33e-30
ARFGEF2	1.33424	2.29e-31	3.33e-30
ALDOA	-1.06737	2.3e-31	3.34e-30
DAGLB	-0.839131	2.31e-31	3.35e-30
RITA1	-0.837256	2.32e-31	3.37e-30
CHMP2A	-1.13702	2.41e-31	3.5e-30
PNISR	0.941218	2.45e-31	3.55e-30
BTBD7	0.942713	2.45e-31	3.55e-30
EVL	-0.742306	2.48e-31	3.58e-30
KRT8	-1.24346	2.52e-31	3.64e-30
NUCKS1	0.553618	2.53e-31	3.65e-30
ANKS3	-0.936803	2.56e-31	3.69e-30
SANBR	0.777274	2.57e-31	3.71e-30
ZNF91	0.946407	2.71e-31	3.9e-30
NBR1	0.538591	2.77e-31	3.98e-30
CROCC	-1.39036	2.79e-31	4.01e-30
YIPF2	-1.05141	2.79e-31	4.01e-30
LOC107983990	0.811382	2.81e-31	4.02e-30
ZNF720	0.811382	2.81e-31	4.02e-30
HIGD2A	-1.13959	2.81e-31	4.02e-30
CHCHD10	-1.47032	2.83e-31	4.05e-30
MRPL2	-1.03401	2.85e-31	4.08e-30
DNAJB12	-0.501429	2.89e-31	4.13e-30
BTAF1	1.62971	2.9e-31	4.14e-30
ARCN1	0.502852	2.9e-31	4.14e-30
RBM25	0.883022	2.9e-31	4.14e-30
OCEL1	-1.23264	2.92e-31	4.15e-30
FIS1	-1.25557	2.94e-31	4.19e-30
GNPTAB	0.601877	2.98e-31	4.24e-30
GYPC	-0.964532	3.21e-31	4.57e-30
RAPGEF2	1.20742	3.37e-31	4.78e-30
PGAM2	-1.8545	3.4e-31	4.82e-30
WRAP53	-0.992706	3.44e-31	4.87e-30
VPS35	0.693731	3.46e-31	4.9e-30
FERMT2	0.652465	3.53e-31	4.99e-30
HAUS8	-0.772199	3.69e-31	5.22e-30
ZNF234	0.803355	3.73e-31	5.27e-30
DCXR	-1.51582	3.73e-31	5.27e-30
SOS1	0.916554	3.78e-31	5.33e-30
CIAO2B	-1.02345	3.83e-31	5.4e-30
INF2	-1.44308	3.86e-31	5.43e-30
PGAP3	-0.847458	3.87e-31	5.44e-30
RAB3IL1	-1.31856	3.87e-31	5.44e-30
CCNT1	0.767745	3.88e-31	5.45e-30
DNAJC10	0.755868	3.99e-31	5.6e-30
RPL19	-0.883442	4.04e-31	5.66e-30
RTN2	-1.12953	4.1e-31	5.75e-30
ZNF580	-1.3105	4.18e-31	5.85e-30
TPP2	0.882153	4.18e-31	5.85e-30
SLC2A6	-1.26661	4.2e-31	5.86e-30
LEPROT	0.697533	4.22e-31	5.89e-30
GPATCH3	-0.881195	4.31e-31	6.01e-30
PCMTD1	0.83603	4.32e-31	6.02e-30
IFITM3	-1.35116	4.36e-31	6.07e-30
SPACA6	-1.07525	4.38e-31	6.1e-30
RBMS2	0.826556	4.41e-31	6.13e-30
AQR	0.935562	4.43e-31	6.16e-30
ALKBH2	-0.799973	4.45e-31	6.17e-30
MAPK8	0.60938	4.46e-31	6.18e-30
FES	-1.08873	4.51e-31	6.25e-30
DDX17	0.783702	4.51e-31	6.25e-30
COL18A1	-1.53509	4.51e-31	6.25e-30
CYGB	-1.28069	4.52e-31	6.25e-30
ACOT8	-1.0487	4.54e-31	6.28e-30
KANSL1L	1.35421	4.58e-31	6.31e-30
JMJD1C	1.42595	4.6e-31	6.34e-30
CCDC8	-0.769535	4.65e-31	6.41e-30
MAN1A2	0.954202	4.72e-31	6.49e-30
GSK3A	-0.53368	4.72e-31	6.49e-30
ZNF471	0.950985	4.73e-31	6.5e-30
USP16	0.765338	4.76e-31	6.53e-30
HELZ	1.00249	4.82e-31	6.6e-30
P2RY11	-1.31406	4.83e-31	6.62e-30
MPHOSPH9	0.777481	4.85e-31	6.64e-30
DEXI	-1.00984	4.94e-31	6.76e-30
MAP3K20	1.30231	5.09e-31	6.96e-30
BTBD3	0.940803	5.09e-31	6.96e-30
PRKCI	0.833514	5.14e-31	7.01e-30
RENBP	-1.43748	5.29e-31	7.21e-30
ITPK1	-0.81233	5.32e-31	7.25e-30
TMEM30A	0.755801	5.39e-31	7.35e-30
MRTFB	2.37823	5.42e-31	7.38e-30
RNMT	0.822167	5.47e-31	7.43e-30
LRWD1	-1.08915	5.47e-31	7.44e-30
ATL2	1.07983	5.53e-31	7.51e-30
CD46	1.14812	5.57e-31	7.55e-30
RAB4B	-1.04299	5.64e-31	7.64e-30
SNORD104	-2.1306	5.65e-31	7.65e-30
CNPY3	-1.11156	5.65e-31	7.65e-30
ZNF467	-1.31632	5.66e-31	7.65e-30
KIDINS220	1.32503	5.66e-31	7.65e-30
SBNO1	1.1655	5.89e-31	7.95e-30
FPGS	-0.968428	5.92e-31	7.98e-30
TSEN54	-0.88352	5.94e-31	8.01e-30
POGK	0.682932	6.08e-31	8.19e-30
NHLRC2	1.69384	6.12e-31	8.24e-30
WDR47	1.23397	6.3e-31	8.47e-30
TOR2A	-0.905062	6.31e-31	8.48e-30
SUPT20H	0.830537	6.39e-31	8.57e-30
MGAT1	-0.777697	6.41e-31	8.6e-30
TRAPPC8	1.25598	6.53e-31	8.76e-30
YIPF3	-0.635995	6.54e-31	8.76e-30
SETD7	0.893388	6.54e-31	8.76e-30
ZFAND2B	-0.996193	6.65e-31	8.89e-30
ABI3	-1.22151	6.73e-31	8.99e-30
HMG20A	0.593434	6.76e-31	9.03e-30
BAZ1B	0.549621	6.81e-31	9.08e-30
CYBC1	-0.956432	6.87e-31	9.15e-30
HERC1	0.920498	6.93e-31	9.24e-30
NEURL2	-1.45073	6.99e-31	9.3e-30
PPP1R37	-1.13773	6.99e-31	9.3e-30
JUP	-1.12394	7.13e-31	9.47e-30
SDF4	-0.940365	7.21e-31	9.58e-30
ZNF611	1.12635	7.33e-31	9.73e-30
SPON2	-1.61113	7.34e-31	9.73e-30
DNAJC24	1.77913	7.42e-31	9.83e-30
DDX46	0.588233	7.52e-31	9.96e-30
MAPK3	-0.679753	7.53e-31	9.96e-30
ZNF37A	0.763819	7.55e-31	9.98e-30
TBRG4	-0.770493	7.58e-31	1e-29
EXOC5	1.08361	7.58e-31	1e-29
UTRN	1.17202	7.65e-31	1.01e-29
USP25	0.96082	7.66e-31	1.01e-29
CTU1	-1.45312	8.12e-31	1.07e-29
ZNF768	-0.845117	8.23e-31	1.08e-29
TMEM201	-1.02392	8.52e-31	1.12e-29
P4HB	-0.684997	8.52e-31	1.12e-29
GIGYF2	0.679613	8.68e-31	1.14e-29
KDM3B	0.795785	8.77e-31	1.15e-29
PTPN4	0.89292	8.81e-31	1.15e-29
LRBA	0.846875	8.82e-31	1.15e-29
UBR1	1.15105	8.87e-31	1.16e-29
RABGAP1	0.622707	9.01e-31	1.18e-29
SPAG9	0.871108	9.09e-31	1.19e-29
MDK	-1.71718	9.14e-31	1.19e-29
NCBP2AS2	-0.994358	9.37e-31	1.22e-29
HLA-A	-1.10586	9.58e-31	1.25e-29
MAGI3	0.943649	9.58e-31	1.25e-29
STX17	0.685634	9.61e-31	1.25e-29
CDK5	-0.874462	9.75e-31	1.27e-29
MISP3	-1.55023	9.82e-31	1.27e-29
LSR	-1.46995	9.82e-31	1.27e-29
DIP2B	0.842325	9.84e-31	1.28e-29
SNTA1	-1.24761	9.84e-31	1.28e-29
ATAD3B	-1.194	9.9e-31	1.28e-29
TRAPPC1	-0.883944	9.97e-31	1.29e-29
CREB3	-0.674482	1.01e-30	1.3e-29
AKAP9	1.02803	1.02e-30	1.32e-29
SPG11	0.786398	1.03e-30	1.33e-29
SOX6	0.871352	1.05e-30	1.35e-29
ZFYVE16	1.02938	1.05e-30	1.35e-29
RPS6KC1	0.692835	1.1e-30	1.41e-29
SPECC1L	-0.518722	1.13e-30	1.45e-29
LRP6	0.867418	1.13e-30	1.46e-29
XYLT2	-0.880425	1.15e-30	1.48e-29
NAA35	0.614652	1.19e-30	1.53e-29
CARF	1.43973	1.2e-30	1.54e-29
CERS1	-2.08384	1.2e-30	1.54e-29
ZNF25	0.720251	1.2e-30	1.54e-29
HLA-C	-1.0427	1.21e-30	1.54e-29
ZNF594	0.969009	1.25e-30	1.6e-29
SMARCAD1	1.24632	1.29e-30	1.65e-29
PICK1	-0.792877	1.32e-30	1.69e-29
CPSF2	0.663406	1.33e-30	1.7e-29
KMT2A	0.856075	1.33e-30	1.7e-29
USP9X	0.857201	1.33e-30	1.7e-29
WDR48	0.549942	1.37e-30	1.75e-29
PMPCA	-0.85911	1.39e-30	1.76e-29
NUP98	0.558454	1.4e-30	1.78e-29
MMAB	-1.10689	1.4e-30	1.78e-29
CAPN10	-1.22102	1.42e-30	1.8e-29
GPC1	-1.55372	1.43e-30	1.81e-29
NAGLU	-1.1293	1.44e-30	1.83e-29
ARAP1	-0.811045	1.47e-30	1.87e-29
ZNF484	1.18737	1.48e-30	1.87e-29
CHIC1	0.76545	1.48e-30	1.88e-29
STARD10	-1.21653	1.49e-30	1.88e-29
THOP1	-1.1415	1.5e-30	1.9e-29
ATM	1.25933	1.5e-30	1.9e-29
KRR1	0.809692	1.51e-30	1.9e-29
ENTPD4	0.746711	1.57e-30	1.98e-29
FGD5-AS1	1.10557	1.58e-30	1.99e-29
VPS36	0.940289	1.58e-30	1.99e-29
OSBP	0.620585	1.6e-30	2.01e-29
ZMYM2	0.88686	1.63e-30	2.05e-29
ZNF574	-0.945473	1.65e-30	2.07e-29
VPS54	0.578955	1.65e-30	2.07e-29
HP1BP3	0.72017	1.66e-30	2.08e-29
BIN3	-0.875554	1.7e-30	2.13e-29
NKTR	1.22829	1.7e-30	2.13e-29
IFI27L2	-1.70692	1.72e-30	2.16e-29
MMP24OS	-1.29022	1.74e-30	2.17e-29
DNM1L	0.582765	1.76e-30	2.2e-29
NEU3	2.45542	1.79e-30	2.23e-29
FAT1	1.31584	1.83e-30	2.28e-29
ARL16	-1.03593	1.84e-30	2.3e-29
ZC3H6	0.876627	1.85e-30	2.3e-29
LRRC29	-1.59522	1.85e-30	2.3e-29
CDC42EP2	-1.52533	1.9e-30	2.37e-29
TBXA2R	-1.30918	1.91e-30	2.37e-29
SOD3	-1.69947	1.92e-30	2.38e-29
OTUD4	1.32649	1.98e-30	2.46e-29
ABHD11	-1.0184	2.01e-30	2.49e-29
CPSF4	-0.803519	2.04e-30	2.53e-29
IPO9	0.543511	2.08e-30	2.58e-29
SIKE1	0.627174	2.09e-30	2.59e-29
RBFOX2	0.708561	2.09e-30	2.59e-29
TOR4A	-1.01824	2.13e-30	2.63e-29
SREK1	0.913308	2.14e-30	2.65e-29
GCHFR	-2.03075	2.2e-30	2.72e-29
RASSF8	1.19455	2.25e-30	2.77e-29
ARMC7	-0.957427	2.26e-30	2.78e-29
NAT14	-1.52524	2.37e-30	2.92e-29
CHM	1.27324	2.38e-30	2.93e-29
SLC16A11	-2.08873	2.39e-30	2.94e-29
WDR3	0.822953	2.46e-30	3.02e-29
RLIM	0.639163	2.46e-30	3.02e-29
HM13	-0.900259	2.47e-30	3.03e-29
RANBP3	-0.655628	2.48e-30	3.04e-29
RC3H2	0.65654	2.51e-30	3.07e-29
PTMS	-1.25067	2.52e-30	3.08e-29
ARHGAP21	0.935299	2.6e-30	3.19e-29
ABI2	0.650956	2.62e-30	3.21e-29
STARD3	-0.710074	2.63e-30	3.21e-29
FLOT1	-0.706106	2.63e-30	3.21e-29
BTBD6	-0.653602	2.64e-30	3.22e-29
KRI1	-0.663388	2.66e-30	3.24e-29
MRPS11	-0.933546	2.66e-30	3.24e-29
RNF113A	-0.719712	2.67e-30	3.25e-29
EXD2	0.635756	2.69e-30	3.27e-29
MTR	0.783664	2.69e-30	3.27e-29
NACAD	-1.31329	2.74e-30	3.32e-29
ZNF546	0.797387	2.79e-30	3.39e-29
SETD5	1.01953	2.87e-30	3.48e-29
DNAJC27	0.785087	2.92e-30	3.53e-29
NEMF	0.899415	2.92e-30	3.53e-29
SGCA	-1.39806	2.98e-30	3.61e-29
ZNF527	0.528157	3.01e-30	3.64e-29
RASAL2	1.30018	3.07e-30	3.71e-29
SOX12	-1.07318	3.1e-30	3.74e-29
PIKFYVE	1.62432	3.12e-30	3.76e-29
DMXL1	1.30218	3.13e-30	3.78e-29
PTAR1	1.22944	3.16e-30	3.81e-29
KIAA0825	1.56339	3.16e-30	3.81e-29
SETX	0.613011	3.2e-30	3.85e-29
PBXIP1	-0.712763	3.24e-30	3.9e-29
THAP9	0.909997	3.25e-30	3.9e-29
ABCC9	1.0305	3.37e-30	4.05e-29
USP46-DT	1.34475	3.38e-30	4.06e-29
POLA1	0.63615	3.41e-30	4.08e-29
GPANK1	-0.844968	3.48e-30	4.17e-29
OCRL	0.723196	3.52e-30	4.22e-29
LDHD	-1.46895	3.53e-30	4.22e-29
MIF4GD	-0.593278	3.55e-30	4.24e-29
MLLT10	1.33556	3.56e-30	4.25e-29
DNAJB2	-0.851896	3.57e-30	4.26e-29
ZCCHC4	0.708788	3.57e-30	4.26e-29
ZMYND11	0.888736	3.6e-30	4.3e-29
ZNF585A	0.969163	3.63e-30	4.32e-29
POU2F1	0.573728	3.67e-30	4.36e-29
KRIT1	1.25779	3.75e-30	4.46e-29
NUDT16L1	-1.08598	3.79e-30	4.51e-29
PTPA	-0.869078	3.82e-30	4.53e-29
TEAD1	1.12902	3.82e-30	4.53e-29
ITPA	-1.06394	3.83e-30	4.54e-29
LINC00641	0.957484	3.84e-30	4.55e-29
HCG11	1.17368	3.85e-30	4.56e-29
NUP153-AS1	-1.64701	3.86e-30	4.57e-29
SENP1	0.706359	3.88e-30	4.59e-29
KDM5A	0.652888	3.89e-30	4.59e-29
LMBR1	0.797939	3.9e-30	4.61e-29
MRPL11	-0.990624	3.94e-30	4.65e-29
FBXO38	0.830737	3.96e-30	4.67e-29
KAT6A	0.829995	3.99e-30	4.7e-29
D2HGDH	-1.31969	4.02e-30	4.74e-29
AAMP	-0.540746	4.14e-30	4.87e-29
DMTF1	0.991752	4.18e-30	4.92e-29
ZNF518A	1.33667	4.23e-30	4.98e-29
TRAPPC13	0.868366	4.27e-30	5.02e-29
DBT	0.869211	4.42e-30	5.19e-29
GK5	1.2162	4.43e-30	5.19e-29
FITM1	-1.88324	4.63e-30	5.43e-29
ZMYM5	1.17525	4.65e-30	5.45e-29
EIF6	-1.05336	4.85e-30	5.67e-29
TGFB1I1	-1.0102	4.9e-30	5.73e-29
RGL1	0.796118	4.92e-30	5.75e-29
TMEM53	-0.833088	4.94e-30	5.77e-29
ZNF446	-0.81869	5.02e-30	5.86e-29
BUD31	-0.912867	5.03e-30	5.86e-29
MRPL34	-1.03774	5.08e-30	5.92e-29
POR	-1.02573	5.09e-30	5.93e-29
DHX40	0.646575	5.16e-30	6e-29
CASP8AP2	1.68246	5.17e-30	6.01e-29
WDR82	0.761302	5.21e-30	6.06e-29
PRKAA1	1.26917	5.23e-30	6.08e-29
ITPR2	1.4631	5.27e-30	6.12e-29
ZFP28	0.750504	5.38e-30	6.24e-29
CD2BP2	-0.666867	5.42e-30	6.28e-29
ZNF528	1.02441	5.52e-30	6.39e-29
BIN1	-1.11902	5.58e-30	6.46e-29
SGCB	0.719653	5.6e-30	6.48e-29
MSRB1	-0.998367	5.62e-30	6.49e-29
GMPPA	-0.848697	5.63e-30	6.51e-29
STXBP5	1.01917	5.64e-30	6.51e-29
TSPAN17	-0.651351	5.65e-30	6.51e-29
RAD9A	-0.906255	5.66e-30	6.52e-29
ARFGEF1	0.892567	5.7e-30	6.57e-29
HTRA3	-1.26677	5.75e-30	6.62e-29
EMSY	0.824663	5.86e-30	6.74e-29
SOS2	0.964355	5.89e-30	6.77e-29
SMG1	1.25317	6.15e-30	7.06e-29
SELENOI	0.698554	6.18e-30	7.09e-29
MYL9	-0.96278	6.21e-30	7.12e-29
NSD3	0.764704	6.22e-30	7.13e-29
ZNF318	0.78614	6.29e-30	7.21e-29
ZNF623	0.917296	6.29e-30	7.21e-29
RECQL4	-1.63424	6.36e-30	7.27e-29
MRPL54	-1.40069	6.38e-30	7.29e-29
KIAA1109	1.19192	6.46e-30	7.38e-29
TCP11L2	1.83545	6.48e-30	7.4e-29
SORBS1	1.1054	6.59e-30	7.51e-29
SS18	0.845502	6.59e-30	7.51e-29
TUBB4B	-1.09819	6.75e-30	7.7e-29
FBXO31	-0.644392	6.8e-30	7.74e-29
RHOD	-1.71294	6.81e-30	7.75e-29
VPS4A	-0.869108	6.92e-30	7.87e-29
HEATR5B	0.944193	6.93e-30	7.87e-29
ZNF566	0.893281	6.95e-30	7.89e-29
GLS	0.998922	7.03e-30	7.98e-29
PALLD	0.976311	7.04e-30	7.99e-29
USP49	0.982322	7.16e-30	8.12e-29
CHTF18	-1.58987	7.21e-30	8.17e-29
PMF1	-1.18881	7.31e-30	8.27e-29
UBE3C	0.876873	7.31e-30	8.27e-29
EEF2KMT	-0.681523	7.4e-30	8.37e-29
SLC45A1	-1.31036	7.43e-30	8.39e-29
WDR35	0.874058	7.49e-30	8.46e-29
COQ4	-0.840499	7.57e-30	8.55e-29
RGS19	-1.29729	7.6e-30	8.57e-29
NRSN2	-0.650095	7.81e-30	8.8e-29
REV3L	1.38234	7.87e-30	8.87e-29
LANCL1	1.09537	8.17e-30	9.2e-29
AREL1	0.594148	8.23e-30	9.26e-29
WDPCP	0.753451	8.35e-30	9.38e-29
RBAK	0.836732	8.45e-30	9.49e-29
ADD3	1.12119	8.53e-30	9.57e-29
ASXL2	1.11438	8.62e-30	9.67e-29
SLC10A3	-0.865116	8.66e-30	9.71e-29
TARBP2	-0.871764	8.68e-30	9.72e-29
ZNF776	1.1067	8.81e-30	9.86e-29
WSB1	1.15305	8.88e-30	9.94e-29
SMOX	-1.00929	8.9e-30	9.95e-29
PEX1	0.943837	9.03e-30	1.01e-28
ITSN2	0.985883	9.04e-30	1.01e-28
NUP205	0.641437	9.11e-30	1.02e-28
SUPT5H	-0.624017	9.2e-30	1.03e-28
P3H3	-1.22871	9.35e-30	1.04e-28
CRIP1	-2.37256	9.39e-30	1.05e-28
GPATCH8	0.966425	9.53e-30	1.06e-28
LUZP1	0.677485	9.54e-30	1.06e-28
HEG1	0.830987	9.57e-30	1.06e-28
KLHL8	0.875355	9.64e-30	1.07e-28
CSTB	-0.860169	9.73e-30	1.08e-28
AGO3	0.752859	9.82e-30	1.09e-28
CCNT2	1.06808	1e-29	1.11e-28
ELF2	0.724611	1e-29	1.11e-28
MOSMO	0.977363	1.01e-29	1.12e-28
WDR26	0.806073	1.03e-29	1.14e-28
GTPBP3	-0.654453	1.07e-29	1.19e-28
TNIP1	-0.643184	1.09e-29	1.21e-28
C1QTNF12	-2.59502	1.12e-29	1.23e-28
BEND7	0.583284	1.13e-29	1.25e-28
CCM2L	-0.841691	1.13e-29	1.25e-28
YJU2B	-0.934688	1.17e-29	1.29e-28
HAGH	-0.968321	1.18e-29	1.29e-28
CDC40	1.1823	1.21e-29	1.33e-28
UCN	-2.15311	1.24e-29	1.36e-28
CLN6	-0.829318	1.24e-29	1.36e-28
ULK2	0.592506	1.25e-29	1.37e-28
H2AJ	-1.25476	1.26e-29	1.38e-28
ZNF461	0.923922	1.26e-29	1.38e-28
HDHD3	-1.02103	1.26e-29	1.38e-28
GOPC	0.972257	1.27e-29	1.39e-28
CPLANE1	1.09079	1.27e-29	1.39e-28
CCDC88A	1.01388	1.27e-29	1.39e-28
CALU	0.747023	1.28e-29	1.4e-28
ANKRD13D	-0.881571	1.28e-29	1.4e-28
MIGA2	-0.839761	1.28e-29	1.4e-28
TRPM7	1.29494	1.29e-29	1.4e-28
ZNF280D	0.940107	1.3e-29	1.42e-28
EPB41L5	0.973109	1.3e-29	1.42e-28
TPM2	-1.0116	1.31e-29	1.42e-28
ISY1	-0.89483	1.32e-29	1.44e-28
MIF	-2.87387	1.34e-29	1.46e-28
TMEM39B	-0.769935	1.35e-29	1.47e-28
ANAPC2	-0.870723	1.36e-29	1.48e-28
GCOM1	1.81052	1.38e-29	1.5e-28
AGAP2-AS1	-1.51777	1.39e-29	1.5e-28
ATF6	0.524628	1.39e-29	1.51e-28
TTF2	1.00859	1.4e-29	1.52e-28
OGT	0.942676	1.42e-29	1.53e-28
DCAF1	0.532413	1.43e-29	1.55e-28
EPG5	0.807618	1.43e-29	1.55e-28
SCNM1	-0.922803	1.44e-29	1.55e-28
TNFAIP8L2-SCNM1	-0.922803	1.44e-29	1.55e-28
TMEM240	-2.04379	1.44e-29	1.56e-28
ZNF440	0.835928	1.45e-29	1.56e-28
ASB7	0.520692	1.47e-29	1.59e-28
KLF16	-1.33114	1.48e-29	1.59e-28
NAA80	-0.920591	1.51e-29	1.63e-28
P2RY1	2.30122	1.52e-29	1.64e-28
MTMR3	0.611522	1.54e-29	1.66e-28
ATXN7	1.01708	1.54e-29	1.66e-28
DPY19L1	0.932336	1.57e-29	1.69e-28
CDC14B	0.999581	1.62e-29	1.74e-28
MBLAC1	-1.51371	1.64e-29	1.75e-28
C15orf61	-1.03303	1.64e-29	1.76e-28
CNOT7	0.700477	1.65e-29	1.76e-28
MBD5	0.902798	1.69e-29	1.81e-28
ATXN3	0.920927	1.7e-29	1.82e-28
PUM2	0.645502	1.7e-29	1.82e-28
SPTBN1	0.571121	1.71e-29	1.83e-28
ERMP1	0.798752	1.73e-29	1.84e-28
TMEM245	0.769928	1.75e-29	1.87e-28
SMIM1	-2.50049	1.79e-29	1.91e-28
MAP7D1	-0.800122	1.8e-29	1.91e-28
TMEM147	-0.956937	1.82e-29	1.94e-28
PSMB10	-1.47729	1.85e-29	1.96e-28
ASAP1	1.22045	1.89e-29	2.01e-28
FBXO2	-1.52027	1.91e-29	2.03e-28
EPC2	1.00015	1.93e-29	2.05e-28
SERINC1	0.934996	1.94e-29	2.06e-28
EP300	1.08549	1.94e-29	2.06e-28
ZNF576	-0.612926	1.94e-29	2.06e-28
THAP8	-1.12298	1.96e-29	2.08e-28
SLC35A3	1.38118	1.97e-29	2.08e-28
CNP	-0.609463	2.02e-29	2.14e-28
LIMCH1	0.929131	2.06e-29	2.18e-28
DYNLRB1	-1.01698	2.08e-29	2.2e-28
ARHGAP42	1.51919	2.11e-29	2.22e-28
BDP1	1.39972	2.14e-29	2.26e-28
BCL7B	-0.641445	2.17e-29	2.29e-28
WWC2	1.39252	2.28e-29	2.41e-28
MINDY2	1.24958	2.3e-29	2.42e-28
DDX18	0.659767	2.31e-29	2.43e-28
CLEC11A	-1.667	2.32e-29	2.44e-28
MTREX	0.722424	2.32e-29	2.44e-28
CEP44	0.910021	2.34e-29	2.46e-28
FNDC10	-2.49283	2.34e-29	2.46e-28
HMGXB4	0.852355	2.35e-29	2.47e-28
NMRK2	-1.59411	2.36e-29	2.47e-28
UHRF1BP1	0.766754	2.38e-29	2.5e-28
SNX21	-0.812425	2.42e-29	2.54e-28
PACSIN3	-1.37836	2.44e-29	2.55e-28
INKA1	-1.84307	2.44e-29	2.55e-28
AP5S1	-0.782384	2.44e-29	2.56e-28
RARB	0.929287	2.48e-29	2.59e-28
PTPN11	1.22631	2.48e-29	2.59e-28
PMVK	-1.23339	2.49e-29	2.6e-28
SF3B4	-0.608391	2.49e-29	2.6e-28
ZNF664	0.917612	2.58e-29	2.69e-28
CD151	-1.09689	2.62e-29	2.73e-28
ZC3H3	-1.34386	2.64e-29	2.75e-28
SHPRH	1.22929	2.66e-29	2.77e-28
BABAM1	-1.34609	2.66e-29	2.77e-28
WFS1	-1.23151	2.72e-29	2.83e-28
PRDX2	-1.09681	2.81e-29	2.92e-28
ATP8A1	1.22317	2.88e-29	2.98e-28
WAPL	0.728557	2.97e-29	3.08e-28
TNRC6A	0.714708	2.97e-29	3.08e-28
VAC14	-0.644219	2.98e-29	3.09e-28
OBI1	0.680088	2.99e-29	3.09e-28
WASHC1	-1.56342	3.03e-29	3.13e-28
KIAA0586	0.990988	3.06e-29	3.16e-28
ARAF	-0.731612	3.1e-29	3.2e-28
ZDHHC17	1.10594	3.11e-29	3.21e-28
VEZT	0.748226	3.16e-29	3.26e-28
PTPRB	1.03332	3.22e-29	3.32e-28
TGS1	0.72714	3.23e-29	3.33e-28
DOK7	-2.02633	3.27e-29	3.37e-28
PSMG4	-0.742829	3.28e-29	3.38e-28
CGGBP1	0.855527	3.28e-29	3.38e-28
VPS37B	-0.900058	3.33e-29	3.43e-28
PRXL2B	-0.899698	3.36e-29	3.45e-28
UTP20	0.805786	3.41e-29	3.5e-28
RUFY3	0.597141	3.43e-29	3.52e-28
DCTN3	-0.858563	3.48e-29	3.57e-28
ZNF728	2.77585	3.48e-29	3.57e-28
FOXJ3	0.68054	3.48e-29	3.57e-28
TCEAL3	-0.725887	3.51e-29	3.6e-28
CDK12	0.844727	3.54e-29	3.62e-28
VPS72	-0.561949	3.66e-29	3.75e-28
ACER2	2.8103	3.67e-29	3.75e-28
SEPTIN7	0.912621	3.69e-29	3.77e-28
ATR	0.768062	3.73e-29	3.81e-28
LMF1	-1.0586	3.76e-29	3.83e-28
NOB1	-0.549571	3.83e-29	3.9e-28
HSPA12B	-0.954951	3.88e-29	3.96e-28
TJP1	0.967155	3.89e-29	3.96e-28
PTK2	0.584352	3.9e-29	3.97e-28
DNTTIP1	-0.684335	3.93e-29	4e-28
TRIP11	0.827734	3.95e-29	4.01e-28
EPM2AIP1	0.862376	3.96e-29	4.02e-28
ZNF205	-1.46157	4.08e-29	4.15e-28
ARPC4	-1.37047	4.11e-29	4.17e-28
LRPAP1	-1.09694	4.11e-29	4.17e-28
SCRN3	1.39606	4.15e-29	4.21e-28
HLTF	1.0631	4.23e-29	4.28e-28
DICER1	1.32973	4.23e-29	4.29e-28
SLC9A3R1	-1.1272	4.24e-29	4.29e-28
SETD2	0.712022	4.28e-29	4.33e-28
OPHN1	0.999951	4.3e-29	4.34e-28
ZNF780B	0.933536	4.34e-29	4.39e-28
HSD17B14	-1.44396	4.41e-29	4.45e-28
AVL9	0.709138	4.42e-29	4.47e-28
SLC15A3	-1.11245	4.45e-29	4.48e-28
ABHD5	1.01896	4.55e-29	4.59e-28
FAM8A1	0.846797	4.6e-29	4.64e-28
L2HGDH	1.29707	4.62e-29	4.65e-28
CDIP1	-0.782371	4.63e-29	4.66e-28
KDELR1	-0.63459	4.87e-29	4.89e-28
TMEM208	-1.10773	4.88e-29	4.9e-28
NEDD1	1.26176	4.95e-29	4.97e-28
MXD3	-1.53849	5.09e-29	5.11e-28
LTN1	1.48711	5.1e-29	5.11e-28
PHETA1	-1.00158	5.12e-29	5.13e-28
MMP17	-2.34302	5.17e-29	5.18e-28
CLIC5	2.09857	5.44e-29	5.45e-28
TNFRSF4	-2.70309	5.46e-29	5.46e-28
USP32	0.836421	5.47e-29	5.47e-28
HPN	-1.42898	5.49e-29	5.49e-28
PHB	-0.886629	5.61e-29	5.6e-28
CTNND1	0.978095	5.63e-29	5.62e-28
CLASRP	-0.742902	5.65e-29	5.63e-28
RRS1	-0.69128	5.71e-29	5.7e-28
ZBTB37	0.936131	5.72e-29	5.7e-28
UHRF1BP1L	0.989604	5.73e-29	5.7e-28
JRKL	1.13284	5.85e-29	5.82e-28
DHPS	-0.640285	5.94e-29	5.91e-28
DDX6	2.65257	6.04e-29	6.01e-28
ZNF507	0.842542	6.11e-29	6.07e-28
MRPS18A	-0.887624	6.12e-29	6.07e-28
SEC22C	0.622272	6.19e-29	6.14e-28
ZFP3	0.769895	6.22e-29	6.17e-28
KCTD9	0.912727	6.28e-29	6.22e-28
ZNF12	0.93543	6.28e-29	6.22e-28
TAOK3	0.628795	6.31e-29	6.25e-28
HIPK1	1.10753	6.52e-29	6.45e-28
ITGB1	1.61201	6.56e-29	6.48e-28
GAB1	1.00988	6.62e-29	6.53e-28
ZZZ3	0.822527	6.66e-29	6.58e-28
SIRT7	-0.729526	6.82e-29	6.73e-28
RPS15P4	-1.80221	6.83e-29	6.74e-28
ZMYM4	0.638235	7.08e-29	6.98e-28
ZNF260	0.67027	7.15e-29	7.04e-28
SPNS3	-1.83791	7.18e-29	7.06e-28
PHKG2	-0.935364	7.38e-29	7.26e-28
ARHGDIG	-2.08019	7.53e-29	7.41e-28
RLF	0.937049	7.63e-29	7.5e-28
AHNAK	0.963775	7.65e-29	7.51e-28
CCAR1	0.616176	7.71e-29	7.56e-28
PHLPP2	0.959796	7.72e-29	7.57e-28
INO80D	0.853439	7.77e-29	7.61e-28
RASGRP2	-0.976673	7.82e-29	7.66e-28
CYTH2	-0.559729	7.98e-29	7.82e-28
RRM2B	0.997067	8.07e-29	7.9e-28
PIDD1	-1.58911	8.08e-29	7.9e-28
HSD17B10	-1.03906	8.13e-29	7.95e-28
SLC11A2	0.745254	8.26e-29	8.07e-28
TMEM9	-0.829639	8.39e-29	8.19e-28
MARCHF9	-0.720537	8.43e-29	8.22e-28
COPS9	-1.42409	8.45e-29	8.24e-28
ZNF562	0.611067	8.47e-29	8.25e-28
PHC3	1.34606	8.51e-29	8.29e-28
CLN8-AS1	-0.904824	8.71e-29	8.47e-28
SEC24B	0.910609	8.74e-29	8.5e-28
CDC23	0.560494	8.83e-29	8.58e-28
SYDE2	1.3454	8.98e-29	8.73e-28
JAG2	-1.32917	9.18e-29	8.91e-28
DSG2	1.17956	9.23e-29	8.95e-28
SERF2	-0.993192	9.4e-29	9.12e-28
LMAN1	0.917104	9.43e-29	9.14e-28
CC2D1A	-0.957721	9.53e-29	9.23e-28
PDCD6IP	0.75207	9.59e-29	9.29e-28
PLEKHA5	1.21481	9.95e-29	9.63e-28
CTDP1	-1.01023	1e-28	9.68e-28
SLC16A3	-1.64741	1.01e-28	9.74e-28
GTF2H3	1.14902	1.01e-28	9.77e-28
NDUFB11	-1.29923	1.02e-28	9.81e-28
PLEKHM3	2.414	1.02e-28	9.85e-28
PPIG	0.554103	1.03e-28	9.93e-28
YTHDF3-DT	-2.19521	1.04e-28	9.99e-28
PPP1R3G	-1.27679	1.04e-28	9.99e-28
COX5B	-1.12379	1.04e-28	9.99e-28
PEX11G	-1.60007	1.05e-28	1.01e-27
ARID2	0.856439	1.06e-28	1.02e-27
SQSTM1	-0.595444	1.06e-28	1.02e-27
PML	-0.714995	1.07e-28	1.03e-27
SNRNP48	0.735322	1.07e-28	1.03e-27
USP8	0.804655	1.08e-28	1.04e-27
PAFAH1B3	-1.5418	1.09e-28	1.04e-27
LRRC57	0.834497	1.09e-28	1.04e-27
ATAD2B	1.13356	1.1e-28	1.05e-27
NEK9	0.591112	1.1e-28	1.05e-27
TRPT1	-1.0147	1.11e-28	1.06e-27
SCYL1	-0.781429	1.12e-28	1.07e-27
TNKS2	1.43353	1.13e-28	1.08e-27
GGA1	-0.614564	1.14e-28	1.09e-27
PRR22	-2.61445	1.14e-28	1.09e-27
IMPACT	0.942401	1.14e-28	1.09e-27
LRRC47	-0.712937	1.15e-28	1.1e-27
SENP6	0.741104	1.17e-28	1.11e-27
LRP12	1.35675	1.17e-28	1.11e-27
MAP2K7	-1.03373	1.19e-28	1.13e-27
NPAT	1.07198	1.19e-28	1.14e-27
OSBPL9	0.875656	1.22e-28	1.16e-27
ARRDC1	-1.17317	1.22e-28	1.16e-27
PNPLA8	0.962188	1.23e-28	1.17e-27
LOC105372824	-0.794753	1.29e-28	1.22e-27
PDXK	-0.794753	1.29e-28	1.22e-27
SPAG7	-0.966544	1.29e-28	1.22e-27
NAA25	0.945202	1.3e-28	1.23e-27
CCDC71	-0.662108	1.3e-28	1.23e-27
CLTA	-0.864142	1.3e-28	1.23e-27
NCOR2	-1.00641	1.3e-28	1.23e-27
BRI3	-0.980082	1.3e-28	1.23e-27
JAK1	0.555169	1.36e-28	1.29e-27
DST	1.04214	1.37e-28	1.3e-27
ERCC8	0.693195	1.38e-28	1.3e-27
ANKRD54	-0.668005	1.39e-28	1.31e-27
SSH2	0.655562	1.4e-28	1.32e-27
ZNF345	0.88249	1.41e-28	1.32e-27
COPA	0.784554	1.41e-28	1.33e-27
ZNF561	0.57023	1.42e-28	1.33e-27
IMPDH1	-0.901965	1.45e-28	1.36e-27
DDX51	-0.559237	1.46e-28	1.37e-27
ZDHHC20	3.00181	1.46e-28	1.37e-27
RPS6KA3	1.17453	1.47e-28	1.38e-27
PRDM5	0.958211	1.48e-28	1.39e-27
GEMIN7	-1.03677	1.49e-28	1.4e-27
ZNF43	0.89155	1.49e-28	1.4e-27
DCAF17	1.1284	1.5e-28	1.41e-27
ZNF354C	0.828924	1.54e-28	1.45e-27
SLC22A15	0.951436	1.55e-28	1.45e-27
DUS3L	-1.20514	1.56e-28	1.46e-27
HSD3B7	-1.26449	1.58e-28	1.48e-27
TCF12	1.13474	1.58e-28	1.48e-27
ANKRD49	0.686677	1.62e-28	1.51e-27
SSU72	-0.848724	1.63e-28	1.52e-27
ZNF292	1.17458	1.67e-28	1.56e-27
PRPF4B	0.937058	1.67e-28	1.56e-27
AKAP10	0.829391	1.69e-28	1.58e-27
DENND6B	-1.24944	1.69e-28	1.58e-27
MRPL17	-0.810368	1.7e-28	1.58e-27
COPB2	0.566957	1.73e-28	1.61e-27
LCOR	1.37673	1.76e-28	1.63e-27
NR2C2AP	-0.869921	1.77e-28	1.64e-27
TIMM23B-AGAP6	1.34235	1.79e-28	1.66e-27
KLHL9	0.763237	1.85e-28	1.72e-27
ARMC8	0.560627	1.85e-28	1.72e-27
RGS7BP	3.14359	1.87e-28	1.73e-27
WASHC5	0.771201	1.93e-28	1.79e-27
IER5L	-1.78941	1.93e-28	1.79e-27
SRPK2	0.925949	1.95e-28	1.8e-27
ARHGAP32	1.05186	1.98e-28	1.83e-27
TRMT112	-0.868278	2.03e-28	1.88e-27
RANGRF	-1.05836	2.03e-28	1.88e-27
TBCD	-0.791224	2.04e-28	1.88e-27
PCF11	0.889572	2.09e-28	1.93e-27
ATP10D	1.29649	2.13e-28	1.96e-27
KMT2C	1.18822	2.16e-28	1.99e-27
M6PR	0.888186	2.17e-28	2e-27
TUT4	1.40132	2.19e-28	2.02e-27
WDR81	-1.08632	2.21e-28	2.03e-27
MRE11	1.08988	2.23e-28	2.05e-27
NLRX1	-0.827322	2.23e-28	2.05e-27
CEP135	1.20411	2.27e-28	2.08e-27
RIC8B	0.640253	2.27e-28	2.09e-27
SRFBP1	1.36274	2.28e-28	2.1e-27
MAEA	-0.549864	2.31e-28	2.12e-27
CANX	0.635603	2.31e-28	2.12e-27
SYNGR1	-0.821684	2.32e-28	2.13e-27
SAMD8	0.705911	2.33e-28	2.13e-27
TRIM44	1.40346	2.33e-28	2.13e-27
DMD	1.46875	2.36e-28	2.16e-27
ZBTB43	1.16767	2.36e-28	2.16e-27
VPS13A	1.22939	2.41e-28	2.21e-27
SMC6	0.670876	2.42e-28	2.21e-27
CSDE1	0.573498	2.42e-28	2.21e-27
HIVEP2	0.78282	2.44e-28	2.23e-27
PPCDC	-0.934437	2.45e-28	2.23e-27
MDN1	0.863599	2.45e-28	2.24e-27
CPNE3	0.818101	2.47e-28	2.25e-27
JTB	-0.887343	2.49e-28	2.27e-27
SYMPK	-0.668725	2.5e-28	2.27e-27
RFX1	-1.17842	2.5e-28	2.27e-27
KBTBD2	0.682165	2.5e-28	2.27e-27
CLTC	0.514325	2.53e-28	2.3e-27
RBL2	1.30595	2.54e-28	2.31e-27
ZSCAN29	0.814997	2.56e-28	2.32e-27
ZNF570	1.45486	2.56e-28	2.32e-27
INTS2	1.27732	2.58e-28	2.34e-27
WDR44	0.751757	2.58e-28	2.34e-27
CHD2	0.718075	2.61e-28	2.37e-27
SLC4A4	1.18439	2.64e-28	2.39e-27
RAB40C	-1.21127	2.66e-28	2.41e-27
PHLDB3	-1.16246	2.68e-28	2.42e-27
BRWD1	0.797677	2.68e-28	2.42e-27
HTRA2	-0.617217	2.72e-28	2.46e-27
AGPS	0.785154	2.79e-28	2.52e-27
KLF12	0.934934	2.8e-28	2.53e-27
ALKBH8	0.700225	2.82e-28	2.55e-27
ZNF146	0.756995	2.85e-28	2.57e-27
C2CD4C	-1.9267	2.85e-28	2.57e-27
DGCR2	-0.66027	2.86e-28	2.57e-27
XPO1	0.862631	2.88e-28	2.59e-27
REEP6	-1.69526	2.89e-28	2.6e-27
SLC35D1	0.965105	2.89e-28	2.6e-27
PTPRCAP	-2.01291	2.91e-28	2.61e-27
NACC1	-0.873585	2.94e-28	2.64e-27
TPPP3	-1.47662	3.04e-28	2.73e-27
TMEM109	-0.523826	3.09e-28	2.77e-27
TTLL12	-0.860722	3.12e-28	2.8e-27
TERF1	0.694627	3.17e-28	2.84e-27
ORC2	0.633166	3.18e-28	2.85e-27
C8G	-2.19187	3.23e-28	2.9e-27
CRKL	0.584032	3.24e-28	2.9e-27
ZNF304	1.09342	3.31e-28	2.96e-27
CARS2	-0.713929	3.32e-28	2.96e-27
MAPK11	-1.10991	3.32e-28	2.97e-27
TUFM	-0.849354	3.35e-28	2.99e-27
CDK10	-0.970421	3.37e-28	3.01e-27
KIF7	-0.971495	3.38e-28	3.02e-27
COA3	-1.09898	3.42e-28	3.05e-27
ZNF808	0.791345	3.44e-28	3.06e-27
TAB2	0.666412	3.47e-28	3.09e-27
PNPT1	0.682342	3.51e-28	3.13e-27
GPBP1L1	0.525323	3.53e-28	3.14e-27
ADPRS	-0.703911	3.55e-28	3.16e-27
ANO6	1.01557	3.58e-28	3.18e-27
RPL27AP6	-1.52141	3.66e-28	3.26e-27
ZNF224	1.20013	3.68e-28	3.27e-27
KCNJ4	-1.7458	3.72e-28	3.3e-27
TCAP	-1.46029	3.72e-28	3.3e-27
MCC	1.01779	3.75e-28	3.32e-27
VPS50	0.891086	3.77e-28	3.35e-27
KAT2B	1.03257	3.78e-28	3.35e-27
TRAPPC2L	-1.01106	3.78e-28	3.35e-27
ZSCAN23	2.57276	3.82e-28	3.38e-27
FAM167B	-1.65834	3.84e-28	3.39e-27
ZNF578	1.9439	3.87e-28	3.43e-27
ACAP3	-1.14682	3.94e-28	3.48e-27
HACE1	1.27655	3.99e-28	3.52e-27
LRIG2	0.705031	4.07e-28	3.59e-27
ARID4A	1.07592	4.07e-28	3.59e-27
C8orf37	1.28153	4.13e-28	3.64e-27
TBC1D5	0.652873	4.17e-28	3.68e-27
SHF	-0.71972	4.17e-28	3.68e-27
UEVLD	0.91348	4.21e-28	3.71e-27
GON4L	0.649623	4.25e-28	3.74e-27
SDHAF2	-1.30062	4.27e-28	3.75e-27
BCLAF1	0.822369	4.29e-28	3.77e-27
TASOR	0.66566	4.35e-28	3.82e-27
PKD2	1.31549	4.37e-28	3.84e-27
SECISBP2L	1.35778	4.48e-28	3.93e-27
TMEM219	-1.06626	4.5e-28	3.95e-27
SPHK1	-1.68476	4.5e-28	3.95e-27
RXRA	-0.686728	4.52e-28	3.96e-27
SNHG7	-1.13505	4.52e-28	3.96e-27
ZSCAN30	0.951753	4.56e-28	4e-27
HSPA1A	-1.06131	4.57e-28	4e-27
ICA1L	0.838011	4.59e-28	4.01e-27
PSMA7	-0.814476	4.64e-28	4.05e-27
OSBPL1A	0.950935	4.65e-28	4.06e-27
KIFC3	-1.05897	4.67e-28	4.08e-27
MTM1	1.08518	4.73e-28	4.13e-27
CBL	1.07733	4.77e-28	4.16e-27
PIK3R4	0.769295	4.81e-28	4.19e-27
AFF4	1.25959	4.89e-28	4.26e-27
RPRD2	0.591781	5.01e-28	4.36e-27
OXSR1	0.599007	5.09e-28	4.43e-27
HAUS6	0.897854	5.15e-28	4.48e-27
WDR36	0.886329	5.15e-28	4.48e-27
VPS13B	1.22345	5.18e-28	4.5e-27
MRPL36	-0.85363	5.2e-28	4.51e-27
UBE4A	0.570693	5.26e-28	4.56e-27
NOL3	-0.907816	5.44e-28	4.72e-27
EFR3A	1.08167	5.48e-28	4.75e-27
GATAD2A	-0.598881	5.6e-28	4.85e-27
NORAD	0.733607	5.61e-28	4.85e-27
GALC	0.764147	5.68e-28	4.92e-27
ROCK1	1.11054	5.7e-28	4.93e-27
RAC3	-1.77208	5.75e-28	4.97e-27
C18orf25	0.770843	5.8e-28	5.01e-27
ZNF551	1.44797	5.81e-28	5.02e-27
GATAD1	0.775298	5.98e-28	5.16e-27
PCNX4	1.08533	6e-28	5.18e-27
RPL27A	-0.996596	6.02e-28	5.19e-27
CLASP2	0.958571	6.07e-28	5.24e-27
KIF21A	1.05537	6.17e-28	5.31e-27
FBXO9	0.783304	6.21e-28	5.34e-27
AGRN	-1.30199	6.28e-28	5.4e-27
FAM131C	-1.7853	6.34e-28	5.45e-27
PCOLCE	-1.53272	6.36e-28	5.47e-27
MIDN	-0.925944	6.42e-28	5.52e-27
GPATCH11	0.808725	6.6e-28	5.67e-27
NDUFA2	-1.2368	6.61e-28	5.68e-27
ZBTB1	1.02961	6.63e-28	5.69e-27
RAMP3	-1.23239	6.66e-28	5.71e-27
PEPD	-0.691173	6.7e-28	5.74e-27
RHOBTB3	1.27335	6.71e-28	5.75e-27
GJC2	-1.80518	6.76e-28	5.79e-27
DCAF15	-1.00245	6.76e-28	5.79e-27
DNAJC5	-0.574315	6.79e-28	5.8e-27
SMCO4	-0.891435	6.8e-28	5.81e-27
PHF3	0.859482	6.87e-28	5.87e-27
CAPNS1	-0.760183	6.96e-28	5.94e-27
KMT2E	1.13803	7e-28	5.97e-27
CREBRF	1.03522	7.04e-28	6.01e-27
ZMAT1	1.16223	7.11e-28	6.06e-27
CPLX1	-1.92322	7.13e-28	6.08e-27
VWA8	1.13513	7.2e-28	6.13e-27
HOMER3	-0.950379	7.26e-28	6.18e-27
ROCK2	0.73448	7.29e-28	6.2e-27
SNX13	1.04536	7.31e-28	6.21e-27
[truncated: 7,006 more rows]
