# Supplementary material for: Transcriptome analysis uncovers the autophagy‐mediated regulatory patterns of the immune microenvironment in dilated cardiomyopathy
Source: J Cell Mol Med. 2022 Jun 26;26(14):4101–12. doi: 10.1111/jcmm.17455 (PMC9279601; doi:10.1111/jcmm.17455)
Supplement: Supplementary file 19 — Table S15 [file JCMM-26-4101-s009.xlsx]

## Sheet: geneModuleMembership
Table S15. Autophagy regulation gene modules.
gene	Module membership							Trait correlation
	MEturquoise	MEyellow	MEbrown	MEgreen	MEblue	MEred	MEgrey	Subtype-1	Subtype-2
ZFP57	-0.0413787	-0.0986235	-0.105376	0.0190335	0.0286633	0.0480522	-0.082741	0.0179651	-0.0179651
KDM5D	0.151564	-0.192517	-0.0940878	-0.160454	-0.143935	-0.0238515	0.10814	0.077415	-0.077415
TTTY15	0.179432	-0.223667	-0.0801401	-0.159309	-0.196966	-0.0418017	0.107512	0.122371	-0.122371
USP9Y	0.179432	-0.223667	-0.0801401	-0.159309	-0.196966	-0.0418017	0.107512	0.122371	-0.122371
USP32P1	0.548111	-0.14184	0.287407	0.0813608	-0.473466	-0.0128203	0.220921	0.466316	-0.466316
DDX3Y	0.177707	-0.19129	-0.0485974	-0.1349	-0.195233	-0.0390312	0.134314	0.122669	-0.122669
GSTM1	-0.124388	-0.0542802	-0.150802	-0.103959	0.121321	-0.0404887	-0.147892	-0.0817752	0.0817752
EIF1AY	0.0317339	-0.173813	-0.155875	-0.135482	-0.060632	-0.0222598	0.090193	0.0061469	-0.0061469
CKMT1B	-0.154867	0.422679	0.38455	0.833335	0.124886	0.0830379	0.433918	-0.0711483	0.0711483
KLB	0.12948	0.234436	0.44302	0.801595	-0.129547	0.0833627	0.293685	0.155208	-0.155208
RPS4Y1	-0.0259843	-0.130625	-0.162543	-0.116018	-0.0122068	-0.0337693	0.117356	-0.0354064	0.0354064
CCDC73	-0.133988	0.152284	-0.0522038	0.0738578	0.39938	0.874851	-0.0404273	-0.314794	0.314794
PLEKHN1	-0.128869	0.277943	0.0197491	0.129808	0.469819	0.891834	-0.0246128	-0.398271	0.398271
GDA	0.066398	-0.155509	-0.0545126	0.0419537	-0.140943	-0.0972204	-0.00438265	0.189694	-0.189694
CFLAR-AS1	0.164904	0.0254738	0.0582073	0.0363327	0.148931	0.86099	-0.0570724	-0.112259	0.112259
ACSBG1	0.168062	-0.0234031	0.0182372	-0.0133967	0.137001	0.884019	-0.116321	-0.103892	0.103892
KIF1C-AS1	0.216114	0.0680011	0.12697	0.122557	0.149629	0.882564	-0.0459455	-0.116049	0.116049
ACTA2-AS1	0.14937	0.182463	0.210973	0.194099	0.186425	0.907599	0.107639	-0.145607	0.145607
SAA1	-0.212382	0.438595	0.331249	0.82181	0.186832	0.114862	0.317361	-0.146974	0.146974
PKD1P4	0.369658	0.0182289	0.0935919	-0.0656986	0.115703	0.582113	-0.0320905	-0.00551202	0.00551202
CD177	-0.128008	0.279639	0.165959	0.180095	0.0843986	0.00466353	0.130517	-0.161231	0.161231
JSRP1	0.0360635	0.158895	0.0401891	0.0905468	0.354063	0.92779	-0.0565607	-0.280708	0.280708
LOC105372240	0.0360635	0.158895	0.0401891	0.0905468	0.354063	0.92779	-0.0565607	-0.280708	0.280708
PCK1	0.027394	0.321618	0.418647	0.843652	-0.0123552	0.144809	0.333635	0.0477069	-0.0477069
IGHG4	-0.123069	0.549841	0.345422	0.254145	0.248612	0.0937547	0.248398	-0.181787	0.181787
USP6	0.134472	-0.0127913	0.103291	0.0557238	-0.125088	0.0464108	0.206226	0.119955	-0.119955
TREH	-0.23673	0.194833	-0.069233	0.149668	0.487949	0.866428	-0.0223157	-0.384258	0.384258
SEMA3F-AS1	0.104945	0.0918669	0.0610131	0.0980545	0.240907	0.878433	-0.0328975	-0.176348	0.176348
NNAT	-0.273739	0.425743	0.247435	0.780307	0.299926	0.189797	0.302332	-0.226801	0.226801
MAP3K15	0.0726289	0.0334497	0.0284783	0.0638849	0.176351	0.858034	-0.0618612	-0.150368	0.150368
FAM106A	0.803044	-0.383587	0.264457	-0.165057	-0.658259	0.0127408	-0.0607972	0.604992	-0.604992
LINC01485	-0.245582	0.427976	0.326933	0.761604	0.158185	0.0133699	0.313807	-0.101321	0.101321
SLC38A8	-0.401378	0.117248	-0.278482	-0.0285189	0.435545	0.0643974	-0.189695	-0.338311	0.338311
PRSS46P	0.132832	-0.210765	-0.0951142	-0.273058	-0.14277	-0.180059	-0.0961576	0.0939152	-0.0939152
ALOX15B	-0.104659	0.326059	0.230578	0.108942	0.0908646	-0.0462771	0.213675	-0.13679	0.13679
IGLV3-25	0.131636	0.484787	0.527593	0.291186	-0.00646407	0.0675188	0.235656	0.0126177	-0.0126177
HLA-DQA2	0.156072	0.166939	0.264785	0.15456	-0.0978991	0.0687011	0.112963	0.0877978	-0.0877978
LRRC36	-0.0904298	0.214834	0.102683	-0.0144306	0.145071	0.0308588	0.0675102	-0.0580947	0.0580947
LBP	-0.16407	0.55093	0.42844	0.711451	0.159367	0.0978107	0.427451	-0.135606	0.135606
RPL9P8	-0.647946	0.189143	-0.362542	0.0810192	0.588196	0.154108	-0.0901443	-0.497134	0.497134
IGKV1-9	0.212231	0.372588	0.51668	0.256273	-0.102003	0.08051	0.236966	0.123668	-0.123668
LDLRAD2	-0.0913766	0.205645	-0.0114445	0.114254	0.458596	0.925059	-0.0246721	-0.371226	0.371226
MRAP	-0.212798	0.393635	0.280349	0.818014	0.239363	0.248173	0.270198	-0.162892	0.162892
IGHD	-0.318921	0.58217	0.232983	0.259186	0.403621	0.17223	0.207718	-0.360823	0.360823
PPM1E	0.711473	-0.391062	0.229404	-0.0982535	-0.674067	-0.0398209	-0.00437777	0.634134	-0.634134
MIR1282	-0.110603	0.135693	-0.078219	0.0583884	0.445139	0.920216	-0.116147	-0.370449	0.370449
FAM166A	-0.161119	0.134862	-0.124266	0.0678091	0.461115	0.892448	-0.146523	-0.390819	0.390819
IGHV3-21	0.285724	0.407631	0.573402	0.253276	-0.112715	0.0835502	0.282718	0.140087	-0.140087
SSTR5	-0.301392	0.101112	-0.306452	-0.0792079	0.506316	0.349607	-0.174281	-0.422644	0.422644
XIST	0.0265249	0.0579036	0.111416	0.0742841	-0.0266387	0.0125228	-0.144589	0.0771807	-0.0771807
C22orf15	-0.141076	0.168845	-0.0777077	0.0517314	0.455073	0.893591	-0.0756126	-0.38247	0.38247
TDGF1	0.0437048	0.0324802	0.0700461	0.0507256	-0.0714682	0.0420218	0.0145767	0.07096	-0.07096
HAS1	-0.333244	0.585421	0.244643	0.488735	0.432634	0.145989	0.361851	-0.429173	0.429173
LINC02248	0.423841	-0.346067	-0.0488489	-0.186105	-0.356061	-0.041195	-0.359368	0.312862	-0.312862
CYP4F11	-0.0522305	-0.0018768	-0.0475665	0.0447593	0.0871652	0.0562397	0.00787107	-0.00667103	0.00667103
DIO3	-0.346547	0.51352	0.222817	0.620069	0.39031	0.131812	0.254661	-0.362014	0.362014
CACNA1C-AS1	0.349814	0.0897687	0.207175	0.0920808	0.0824048	0.795459	-0.00376804	-0.0651344	0.0651344
DUSP29	-0.424871	0.193777	-0.238746	0.0198587	0.473293	0.0995509	-0.0700069	-0.36958	0.36958
PNMA6A	-0.328242	0.0723317	-0.180104	0.10557	0.24432	-0.00212653	-0.0519233	-0.23884	0.23884
LCN15	-0.505747	0.130899	-0.327412	-0.0496422	0.478384	0.069057	-0.0860715	-0.387913	0.387913
EPHA1	-0.0300105	0.349664	0.159871	0.153096	0.38404	0.795388	0.0880353	-0.345499	0.345499
IGLV3-19	0.173451	0.481833	0.590163	0.336253	-0.0871148	0.0456787	0.306406	0.0796257	-0.0796257
BIRC7	-0.543356	0.386469	-0.205524	0.00797212	0.680878	0.198231	0.0188023	-0.576215	0.576215
CHIT1	-0.214299	0.463583	0.235413	0.147135	0.238284	-0.03181	0.255238	-0.252845	0.252845
SLC5A10	0.0230819	0.103816	-0.0382493	-0.0354666	0.245424	0.647468	-0.0439778	-0.195782	0.195782
GSDMA	-0.0670596	0.291464	0.235625	0.212328	0.103885	0.062231	0.150637	-0.0845216	0.0845216
ZBED6	0.774941	-0.324945	0.34692	-0.0392012	-0.666268	0.0502034	0.0104633	0.668336	-0.668336
FGF10	0.353734	0.235008	0.613468	0.702276	-0.344875	0.019167	0.412077	0.386429	-0.386429
ADGRF2	0.250148	-0.153587	-0.00422434	-0.0782878	-0.140219	0.115404	0.00714367	0.137351	-0.137351
LINC00648	0.232314	-0.127076	0.152285	0.241317	-0.255803	0.00909828	0.0579989	0.166113	-0.166113
TMEM121	-0.652133	0.393459	-0.307133	0.0799021	0.886325	0.42089	-0.0876198	-0.759604	0.759604
IGHV3-15	0.264642	0.429857	0.553258	0.256928	-0.0892066	0.0762238	0.283046	0.114012	-0.114012
HABP2	-0.234311	0.0573952	-0.241877	-0.0477249	0.503748	0.87435	-0.196121	-0.436557	0.436557
AZGP1P1	-0.639921	0.146767	-0.332946	0.0471688	0.4792	-0.0253838	-0.0884205	-0.363325	0.363325
TUBA3C	-0.339642	-0.0615082	-0.363647	-0.222884	0.244857	-0.123595	-0.330885	-0.257619	0.257619
MT1JP	-0.35851	0.23545	-0.014579	0.218335	0.239007	-0.105548	0.157267	-0.220234	0.220234
MCEMP1	-0.323504	0.527324	0.214314	0.3334	0.264299	-0.0176158	0.313896	-0.264753	0.264753
SPOCK3	0.163407	-0.164246	0.0543578	0.0218114	-0.236975	-0.0461181	-0.11154	0.20547	-0.20547
SERPINA3	0.366516	0.0793988	0.412172	0.19297	-0.397205	-0.160652	0.313765	0.304373	-0.304373
LOC105370401	-0.112466	0.195515	0.0365879	0.216208	0.178249	0.0317826	-0.0463918	-0.0348783	0.0348783
VN1R83P	0.875642	-0.360889	0.356752	-0.0955754	-0.761729	-0.0358005	0.0519	0.684015	-0.684015
IGLV1-47	0.0515393	0.515583	0.465493	0.271869	0.11399	0.188248	0.236228	-0.0459455	0.0459455
LOC112268269	-0.682657	0.28804	-0.449845	-0.0732637	0.895601	0.381238	-0.178274	-0.760362	0.760362
CXCL6	0.0244524	0.441247	0.562528	0.512618	-0.147828	-0.124141	0.435705	0.133194	-0.133194
KRT7	-0.231182	0.426808	0.240693	0.501724	0.279348	0.0654698	0.456284	-0.238116	0.238116
ARG1	0.107444	0.0702613	0.19887	0.19872	-0.198753	-0.0317478	0.137177	0.168761	-0.168761
B3GAT2	0.211896	0.10032	0.235722	0.172786	0.0250622	0.761145	0.0999303	-0.0218389	0.0218389
PTPRQ	0.517142	0.0799355	0.534353	0.472373	-0.404492	0.0775248	0.441341	0.414106	-0.414106
IGKV2-30	0.0348531	0.474469	0.481859	0.334796	0.0181946	0.0109424	0.264534	-0.00986911	0.00986911
HSD17B6	0.00889546	0.278264	0.379305	0.46298	-0.0440484	0.0745144	0.521376	-0.0101279	0.0101279
LEP	0.0419511	0.324174	0.423816	0.830604	-0.0195845	0.132441	0.319639	0.0336973	-0.0336973
FIBCD1	-0.31027	0.268386	-0.0967172	0.0681401	0.474204	0.238695	0.177245	-0.382419	0.382419
PITX3	-0.533816	0.135993	-0.381607	-0.00258831	0.635737	0.253459	-0.248906	-0.555293	0.555293
TLX1	-0.166247	-0.200609	-0.393279	-0.174741	0.220189	0.199614	-0.434424	-0.159055	0.159055
MTFP1	-0.342906	0.314145	-0.212243	-0.0120254	0.706871	0.503921	-0.133204	-0.58472	0.58472
NOTUM	-0.331184	0.118972	-0.288625	-0.118436	0.505019	0.218967	-0.327958	-0.379632	0.379632
NPIPA3	-0.361825	0.154328	-0.178952	0.00463928	0.338089	0.0698977	0.0498432	-0.191614	0.191614
CNFN	-0.754851	0.372276	-0.29563	0.200034	0.784217	0.224644	0.048186	-0.649247	0.649247
ELANE	-0.654007	0.474159	-0.18808	0.242323	0.810326	0.39237	0.0379545	-0.66078	0.66078
EREG	0.143653	0.120822	0.329618	0.302889	-0.246216	-0.0500255	-0.0205563	0.19508	-0.19508
FCAR	0.473493	0.20337	0.521089	0.18098	-0.3809	0.00977174	0.310957	0.325272	-0.325272
THRSP	-0.0581151	0.380746	0.392767	0.841137	0.0846686	0.147597	0.273995	-0.0197953	0.0197953
UGT2A3P7	-0.0197998	-0.0613866	-0.0769939	-0.0304069	0.00485433	0.056018	-0.101288	-0.0100169	0.0100169
FCRL5	0.149926	0.495883	0.559332	0.270218	-0.0701869	-0.0201234	0.352682	0.117546	-0.117546
GPR84	-0.170447	0.615886	0.381943	0.225441	0.180548	-0.0434931	0.311303	-0.159347	0.159347
IGLV2-11	0.0712552	0.449762	0.456165	0.300017	0.0741161	0.167612	0.244481	-0.0471347	0.0471347
IPO9-AS1	-0.0493733	0.0945575	-0.0587828	0.0265648	0.346296	0.878404	-0.0770827	-0.280742	0.280742
PKD1P5	0.484111	-0.0169206	0.134726	-0.0791154	0.00231086	0.538075	-0.0151747	0.0360146	-0.0360146
NEK2	0.165678	0.270358	0.424526	0.131167	-0.142408	-0.00670277	0.235107	0.115639	-0.115639
TWIST2	-0.314599	0.452602	0.0900153	0.467363	0.566391	0.47179	0.167627	-0.49306	0.49306
CENPM	-0.421673	0.46893	0.0498964	0.174446	0.520095	0.161992	0.181708	-0.431329	0.431329
RAB39A	0.592702	0.155068	0.639124	0.233154	-0.491215	0.0505451	0.38243	0.493447	-0.493447
LINC01629	0.0892317	-0.0534075	-0.0239212	-0.157755	-0.00900588	0.012697	-0.0655058	-0.0115661	0.0115661
RN7SKP70	0.855359	-0.463059	0.23646	-0.21307	-0.728973	-0.0495566	-0.0818647	0.705584	-0.705584
ROPN1	-0.116386	0.0369091	-0.112594	-0.116216	0.123628	-0.0206128	-0.239207	0.0163547	-0.0163547
IGLV3-21	0.109659	0.508325	0.515908	0.374211	0.052112	0.158374	0.283157	0.00338533	-0.00338533
ADGRF4	0.132989	-0.082307	-0.0112935	-0.0352363	-0.0971014	-0.0274463	0.061573	0.0839871	-0.0839871
HBG2	-0.190555	0.216627	0.0530542	0.131717	0.12123	-0.0470112	0.0746087	-0.00895334	0.00895334
ODF3L2	-0.600862	0.439456	-0.185246	0.145711	0.741934	0.280585	0.108573	-0.623683	0.623683
LRCOL1	-0.572219	0.372486	-0.21333	0.151655	0.690628	0.165654	0.0458864	-0.538454	0.538454
IGKV3-15	0.126679	0.499537	0.54413	0.332857	0.00771985	0.141235	0.299604	0.0334388	-0.0334388
MMP23B	-0.582383	0.340743	-0.308245	0.0388316	0.812722	0.429811	-0.0944551	-0.698888	0.698888
IGLV2-23	0.126626	0.478264	0.515111	0.360669	0.0263589	0.109851	0.285796	-0.0227132	0.0227132
CFTR	-0.000423955	-0.0699717	-0.0268859	0.126097	-0.0528409	-0.0613064	-0.057476	-0.0145582	0.0145582
C5orf58	-0.201347	0.100835	-0.00944907	0.108578	0.16304	0.198586	0.186723	-0.180536	0.180536
RPS2P35	-0.716498	0.309195	-0.262134	0.102787	0.568215	-0.0679681	0.00391579	-0.467796	0.467796
LOC100419170	0.397068	0.263032	0.56146	0.231766	-0.296565	-0.0596963	0.393113	0.300281	-0.300281
LCN2	-0.456379	0.325291	-0.132774	0.135844	0.432218	0.0396097	0.0201676	-0.392318	0.392318
GOLGA8H	0.677191	-0.266796	0.256928	-0.0864734	-0.511457	0.0968298	0.070139	0.493139	-0.493139
LGI3	-0.222837	0.0185883	-0.236014	-0.0482593	0.309487	0.162096	-0.094951	-0.246417	0.246417
C1QTNF4	-0.411409	0.310787	-0.197823	0.0627195	0.685055	0.456002	-0.0516411	-0.603557	0.603557
MT1G	-0.508129	0.53162	0.0812168	0.453785	0.512442	0.0170516	0.24875	-0.429734	0.429734
CAPN9	-0.0796692	-0.0243327	-0.10551	-0.019161	0.101231	0.1607	-0.0682228	-0.0551037	0.0551037
PPP1R12BP1	0.658331	-0.44916	0.0710793	-0.311732	-0.569944	0.00511488	-0.204717	0.612467	-0.612467
SYNPR	0.338293	-0.15979	0.127998	-0.133061	-0.320272	-0.0716234	0.237843	0.298125	-0.298125
ASPHD1	-0.549292	0.659029	0.0973118	0.347407	0.669295	0.274472	0.284275	-0.548581	0.548581
BCYRN1	-0.655113	0.25849	-0.289542	0.0626351	0.532408	0.0217502	-0.0387103	-0.431758	0.431758
LINC01235	-0.0357041	0.4359	0.471099	0.36913	0.00593374	0.041596	0.428928	0.0141361	-0.0141361
TMEFF2	0.0684051	-0.0312642	0.0379381	0.201204	-0.0534346	0.0596884	0.175928	0.0236073	-0.0236073
PKD1P3	0.438209	0.0144303	0.120058	-0.031408	0.0926219	0.57632	-0.0303623	-0.0138791	0.0138791
TGFBR3L	-0.716716	0.193222	-0.517645	-0.0939938	0.793071	0.220452	-0.3208	-0.709532	0.709532
IGLV1-40	0.0351541	0.533997	0.462225	0.292567	0.148134	0.203832	0.266421	-0.100651	0.100651
SLC22A16	-0.0896796	0.374596	0.32714	0.289417	0.0539726	-0.0799878	0.322859	-0.00281936	0.00281936
MTND6P3	-0.303481	0.11437	-0.218106	-0.0808415	0.435074	0.561406	-0.171989	-0.329467	0.329467
MIR590	0.765139	-0.333362	0.224114	-0.161479	-0.635738	-0.104795	0.0463168	0.62109	-0.62109
HOXA5	-0.231057	0.457796	0.326611	0.52426	0.203109	0.105884	0.357829	-0.215883	0.215883
MYL6B-AS1	-0.209548	0.158293	-0.0858515	0.0728996	0.418127	0.81583	-0.0682625	-0.352858	0.352858
CD81-AS1	0.000729658	0.152588	0.0954585	0.190978	0.281164	0.782949	0.0256349	-0.204208	0.204208
GCKR	-0.0847613	0.448213	0.380924	0.537359	0.0816556	-0.0541208	0.511118	-0.0268476	0.0268476
SCGB1D2	-0.394297	-0.0684759	-0.413788	-0.190606	0.301276	-0.0262904	-0.362123	-0.324181	0.324181
ASCL2	-0.609881	0.57533	-0.0100537	0.224101	0.66496	0.214854	0.162662	-0.514697	0.514697
KRT8P46	0.794731	-0.312738	0.231576	-0.176895	-0.552761	0.0733429	-0.022426	0.543185	-0.543185
UPK3B	-0.344219	0.47357	0.110997	0.318599	0.476463	0.187505	0.254217	-0.450231	0.450231
FREM2	0.326719	-0.188801	0.159714	0.0935787	-0.36685	0.0296465	-0.115887	0.33403	-0.33403
IFI30	-0.0973678	0.54754	0.36785	0.261167	0.170374	-0.0318529	0.344248	-0.126034	0.126034
GGTA2P	0.703476	-0.429941	0.100821	-0.300515	-0.606338	-0.00750209	-0.146659	0.599537	-0.599537
PRR32	-0.103535	-0.0673462	-0.124644	0.0826363	0.0467202	-0.0127952	-0.147433	0.00808765	-0.00808765
CILP2	-0.383939	0.659222	0.286271	0.472533	0.512457	0.20562	0.416088	-0.453697	0.453697
LINC02285	-0.241843	0.257859	0.149834	0.270001	0.0860315	-0.0393804	0.159319	-0.0157783	0.0157783
LRP2	-0.053727	0.189148	0.162513	0.279667	0.0210553	-0.010201	0.273046	-0.0867482	0.0867482
RSPO4	-0.170895	0.391085	0.226261	0.476172	0.267783	0.159389	0.188947	-0.198374	0.198374
LINC00707	0.0881568	-0.197479	-0.116788	-0.0960774	-0.147301	-0.0958954	-0.0116418	0.161253	-0.161253
TMEM151B	-0.0569512	0.0022252	-0.0753365	-0.155057	0.0936046	0.101808	-0.0716954	-0.127307	0.127307
CAMSAP3	-0.318285	0.127904	-0.268317	-0.00917752	0.4799	0.314358	-0.318873	-0.404748	0.404748
GNG8	-0.584952	0.202906	-0.349172	-0.0354464	0.608495	0.116657	0.131353	-0.492487	0.492487
SALL1	0.0350996	0.110417	0.179023	-0.00348697	-0.0527595	-0.0794509	0.28329	0.0244824	-0.0244824
IGHV3-7	0.299416	0.410062	0.628056	0.294349	-0.190266	0.056585	0.325261	0.194848	-0.194848
WNT6	-0.599264	0.250245	-0.39116	-0.019021	0.792155	0.420258	-0.274252	-0.693843	0.693843
IL4I1	-0.269387	0.686883	0.260539	0.258452	0.506129	0.33352	0.218448	-0.405419	0.405419
LINC01166	-0.235223	-0.092436	-0.338415	-0.133251	0.250652	-0.0754966	-0.337879	-0.215768	0.215768
CAMP	-0.519013	0.398693	-0.0440587	0.313633	0.439933	0.0303736	0.176437	-0.383035	0.383035
SDR16C5	-0.121044	-0.156295	-0.246009	-0.108843	0.043019	-0.0252299	-0.250882	-0.0196866	0.0196866
CCNI2	0.059122	0.181417	0.120869	0.174318	0.200672	0.713655	0.013083	-0.127325	0.127325
RN7SKP16	0.924654	-0.432677	0.279762	-0.216076	-0.757337	-0.0253292	0.00100816	0.700258	-0.700258
VWFP1	0.602229	-0.152938	0.284461	-0.0760277	-0.437667	0.0305912	-0.0543832	0.481036	-0.481036
CDH16	-0.333404	0.0940429	-0.239533	-0.0787536	0.404325	0.0776685	-0.0426742	-0.270116	0.270116
TACR1	-0.0432562	0.513782	0.527207	0.701007	0.0550338	0.0259259	0.559159	-0.0246411	0.0246411
MRPS31P5	0.921975	-0.391233	0.332001	-0.15611	-0.766784	-0.0386114	0.0121338	0.713171	-0.713171
CALCA	-0.228361	0.182905	0.0844456	0.246335	0.12992	-0.0757226	0.353422	-0.0592584	0.0592584
PIMREG	-0.087285	0.454711	0.355556	0.229235	0.127437	-0.0119203	0.252698	-0.078892	0.078892
LRRC37A15P	0.814803	-0.403283	0.212273	-0.251399	-0.672704	-0.050097	-0.0720187	0.640733	-0.640733
IGFBP7-AS1	0.12212	0.135456	0.0761048	0.120598	0.320183	0.921985	0.00345666	-0.266682	0.266682
ZP3	-0.419564	0.320487	-0.0545346	0.199633	0.415754	0.063827	0.140766	-0.290549	0.290549
TAC1	-0.116782	0.235007	0.179286	0.429717	0.0821865	-0.0728912	0.25824	-0.0611999	0.0611999
TEX35	-0.17574	-0.0430141	-0.177544	0.0862343	0.156284	0.0407728	0.0211739	-0.201022	0.201022
CIDEC	-0.160049	0.378403	0.311772	0.84717	0.171259	0.153382	0.262021	-0.110837	0.110837
TAS2R5	0.868109	-0.335752	0.330516	-0.138665	-0.711633	-0.143776	0.0972827	0.661488	-0.661488
EEF1A1P31	-0.491536	0.115001	-0.253239	0.0330252	0.334448	-0.121425	-0.0511845	-0.286462	0.286462
HLA-DQB2	0.0241306	0.194504	0.170213	0.108685	0.0344371	0.113616	0.118544	0.00344036	-0.00344036
IGHV3-23	0.282616	0.408225	0.573568	0.246866	-0.135478	0.108867	0.287279	0.13108	-0.13108
FUT7	-0.508713	0.590322	0.028847	0.271181	0.636266	0.30517	0.0904083	-0.480715	0.480715
LINC02188	0.563468	-0.408371	0.0125732	-0.307604	-0.504438	-0.195995	-0.151099	0.445895	-0.445895
LGALS12	-0.208955	0.420315	0.313271	0.868913	0.202857	0.135529	0.300772	-0.129095	0.129095
DLGAP3	-0.489669	0.411763	-0.0861642	0.144942	0.630741	0.316685	0.046632	-0.555785	0.555785
CHRFAM7A	0.384594	-0.100889	0.262077	0.140349	-0.332404	0.171456	0.146598	0.238839	-0.238839
SNORD116-1	0.769206	-0.430977	0.179831	-0.242057	-0.663884	-0.0112387	-0.054337	0.632924	-0.632924
RTN4R	-0.46752	0.240542	-0.349661	-0.096027	0.781368	0.509053	-0.188444	-0.652945	0.652945
HCN1	0.187324	-0.21474	-0.0483773	-0.0132324	-0.128661	0.129483	-0.161115	0.11705	-0.11705
RPL7P32	-0.552233	0.227067	-0.192621	0.136553	0.470592	0.0544979	-0.0184906	-0.3954	0.3954
ARC	-0.477867	0.569026	0.0897198	0.393038	0.584517	0.216676	0.353463	-0.460606	0.460606
LINC02207	-0.161372	0.359956	0.289214	0.230721	0.00713337	-0.169758	0.294883	-0.0420781	0.0420781
MUC22	0.20509	-0.473405	-0.310007	-0.267203	-0.200509	-0.018891	-0.401914	0.254115	-0.254115
RPL36AP46	-0.643211	0.298415	-0.208801	0.0401355	0.508677	0.0170779	0.00177235	-0.450713	0.450713
CHL1-AS2	-0.463706	0.282106	-0.0968604	0.297373	0.45693	0.16137	0.0260697	-0.295516	0.295516
HOXA4	-0.296493	0.21734	-0.0120762	0.213883	0.2525	0.0657338	0.0775814	-0.202206	0.202206
RIPK4	-0.253567	0.409351	0.217718	0.288647	0.218797	-0.12446	0.431171	-0.196912	0.196912
HLA-V	0.0464672	0.0957036	0.152329	0.0612357	-0.0678956	0.0453261	0.108347	0.0426904	-0.0426904
KNG1	-0.240475	-0.118248	-0.37001	-0.129799	0.23462	0.0912618	-0.195421	-0.19567	0.19567
FAM153B	0.176393	0.0418161	0.19799	0.0534182	-0.176741	-0.0614968	0.168598	0.14058	-0.14058
LINC01807	-0.241567	0.255598	0.133183	0.33583	0.152876	-0.0619609	0.296255	-0.146545	0.146545
GREM1	0.14987	0.424108	0.591532	0.639508	-0.0966494	0.13994	0.479788	0.109	-0.109
ATP6V0C	0.11215	0.142094	0.00714902	0.0362756	0.328005	0.527931	-0.0750138	-0.301826	0.301826
CEND1	-0.536732	0.202135	-0.373716	-0.120466	0.709381	0.318639	-0.166529	-0.617343	0.617343
VMO1	-0.708374	0.60858	-0.0981745	0.234087	0.852897	0.321381	0.140593	-0.716031	0.716031
TNNI2	-0.645468	0.662047	0.0300958	0.318887	0.727836	0.16559	0.222426	-0.582209	0.582209
GOLGA8N	0.835739	-0.297463	0.295655	-0.063423	-0.577332	0.107847	0.0323401	0.56015	-0.56015
FCN2	-0.227376	0.315255	0.09888	0.489789	0.262125	0.0504897	0.090301	-0.173048	0.173048
AGAP11	0.857592	-0.363343	0.297486	-0.0626532	-0.691911	-0.0268069	0.0172793	0.667899	-0.667899
TCAF1P1	0.916253	-0.439524	0.263701	-0.163321	-0.723912	-0.00828582	-0.0805332	0.695805	-0.695805
ANKRD22	0.0197433	0.431547	0.433068	0.192804	-0.0520663	-0.101858	0.265601	0.0213609	-0.0213609
LINC01880	0.186306	-0.266035	-0.195216	-0.214106	-0.0913473	0.0289705	-0.445819	0.066861	-0.066861
LOC102724050	-0.365639	0.181365	-0.0933023	0.0126289	0.266657	-0.103219	0.133496	-0.266629	0.266629
FOLR1	-0.439892	0.251874	-0.143851	0.160725	0.458113	0.0761874	-0.0487397	-0.332799	0.332799
NPIPB2	0.0328219	0.049083	-0.00453957	-0.0513386	0.0785992	0.0826591	0.0320956	-0.0801783	0.0801783
ANO3	0.22303	0.24332	0.50511	0.571865	-0.168916	0.136821	0.47314	0.164819	-0.164819
LDLRAD4-AS1	0.0668164	-0.0276664	0.034795	0.0225489	-0.0505916	0.037235	0.0322843	0.0504675	-0.0504675
PRR7	-0.516497	0.287399	-0.32856	-0.0073908	0.801815	0.472928	-0.0437794	-0.675867	0.675867
TBC1D29P	0.144125	-0.0158884	-0.0371258	-0.0730084	0.017029	0.0648547	-0.047829	0.03481	-0.03481
CCL19	-0.16976	0.771309	0.564502	0.40868	0.233152	0.0455131	0.513357	-0.203134	0.203134
TNFSF18	0.296073	0.14599	0.373634	0.270544	-0.216188	0.111588	0.171232	0.249491	-0.249491
CTB-178M22-2	-0.451499	0.324093	-0.0242449	0.149564	0.368386	-0.044919	0.225085	-0.287046	0.287046
CATSPER1	-0.497089	0.624573	0.141853	0.297338	0.505924	0.0404462	0.315558	-0.411382	0.411382
BOLA2	-0.705734	0.340509	-0.332966	0.115481	0.783931	0.217597	-0.0424643	-0.63145	0.63145
BOLA2B	-0.705734	0.340509	-0.332966	0.115481	0.783931	0.217597	-0.0424643	-0.63145	0.63145
STX5-DT	-0.327478	0.30147	-0.0720374	0.146972	0.543997	0.760037	0.0148093	-0.503335	0.503335
NOL4	0.175316	-0.104288	0.0537406	-0.00853951	-0.177907	0.0773547	-0.205667	0.172146	-0.172146
SDS	-0.321338	0.703668	0.375622	0.442034	0.386493	0.0953571	0.520866	-0.370975	0.370975
KLK1	-0.508211	0.386133	-0.0374995	0.146311	0.45517	0.105606	0.119827	-0.376568	0.376568
NDUFB8P2	-0.665762	0.231799	-0.357968	-0.0967855	0.560997	-0.0643806	-0.12077	-0.463252	0.463252
LRRC37A6P	0.842363	-0.40313	0.264063	-0.196298	-0.726607	-0.0713533	-0.0853443	0.677078	-0.677078
C15orf48	-0.215093	0.596177	0.381271	0.236683	0.190827	-0.103771	0.28647	-0.188177	0.188177
CLECL1	0.0170248	0.350568	0.400396	0.244887	-0.0407095	0.0910707	0.255953	0.11992	-0.11992
RN7SL431P	0.675707	-0.322965	0.183905	-0.0587786	-0.558752	-0.0566585	0.153782	0.508902	-0.508902
NFIA-AS1	-0.440335	-0.114983	-0.432716	-0.174301	0.275188	-0.15356	-0.371471	-0.27994	0.27994
RNY1P16	0.665486	-0.373345	0.148801	-0.11894	-0.624474	-0.145275	-0.006702	0.58219	-0.58219
SEPTIN7P11	0.345249	-0.0297193	0.214103	-0.106218	-0.236513	0.0634044	0.0347834	0.228294	-0.228294
LIPG	0.0621897	0.559091	0.624513	0.402486	-0.0545001	-0.0611413	0.516713	0.0184755	-0.0184755
OSM	-0.198052	0.59527	0.323441	0.376922	0.321043	0.104679	0.287468	-0.301667	0.301667
BRD9P2	0.440463	-0.154013	0.0664753	-0.140045	-0.173279	0.142814	-0.0788823	0.257757	-0.257757
ELOVL3	-0.184798	0.413632	0.328778	0.692105	0.132194	0.00569516	0.293587	-0.0594973	0.0594973
AADACP1	0.0152672	0.226217	0.360374	0.371414	-0.0706098	0.0806738	0.279313	0.0311776	-0.0311776
DSC3	0.178783	0.278407	0.499393	0.623152	-0.165601	0.0760211	0.357172	0.143941	-0.143941
KCNS2	0.0674151	0.43402	0.52259	0.543584	-0.011373	0.0607679	0.502073	0.0539705	-0.0539705
GLP2R	0.0729711	0.15394	0.312626	0.509901	-0.0672808	0.0727248	0.254001	0.126662	-0.126662
CCL22	-0.402323	0.601946	0.219963	0.201555	0.409315	0.13897	0.172454	-0.29434	0.29434
PLAAT2	-0.285425	0.304682	0.0542162	0.163974	0.185328	-0.0848636	0.225605	-0.0932245	0.0932245
CHST8	-0.536137	0.485821	-0.0774702	0.327712	0.751162	0.358836	0.132962	-0.608112	0.608112
EPS8L3	-0.0422593	-0.126563	-0.253509	-0.306892	0.0657617	-0.101917	-0.141896	-0.0484221	0.0484221
SSTR5-AS1	-0.113404	-0.0157287	-0.218658	-0.104828	0.224354	0.191717	-0.122947	-0.202557	0.202557
TSPAN19	0.261716	-0.393308	-0.133327	-0.32682	-0.340512	-0.129488	-0.310573	0.313192	-0.313192
SMIM43	0.164335	0.0114559	0.174297	0.245942	-0.14792	-0.00518379	-0.0393497	0.150593	-0.150593
OXCT1-AS1	0.6838	-0.248699	0.177058	-0.118536	-0.319165	0.466403	-0.128396	0.291425	-0.291425
AKR1B10	-0.0259145	0.0730485	0.104151	0.106047	-0.0730154	-0.195146	0.284326	0.0564138	-0.0564138
PTPN20	0.427364	-0.275293	0.107245	-0.167078	-0.412485	-0.147579	-0.0421637	0.334514	-0.334514
XKR9	0.262431	-0.171405	0.104601	0.0687874	-0.245373	0.168161	0.0115819	0.217256	-0.217256
CKAP2L	0.442708	0.221617	0.568771	0.138597	-0.350653	-0.043366	0.241249	0.399724	-0.399724
EBLN2	0.836411	-0.27879	0.412844	-0.0673208	-0.737461	-0.0530963	0.0971697	0.715114	-0.715114
IGLV1-44	0.116852	0.5224	0.572241	0.380578	0.003199	0.106747	0.326441	0.0513352	-0.0513352
LINC02160	-0.0944825	-0.0208452	-0.161766	-0.138489	0.100435	-0.0110096	-0.044914	-0.0794956	0.0794956
C1QTNF12	-0.695384	0.33247	-0.38518	0.0391674	0.881089	0.354775	-0.119773	-0.733278	0.733278
RPL26P35	-0.670668	0.271948	-0.271624	0.0648487	0.542663	-0.0795273	-0.0467316	-0.448293	0.448293
FGF16	-0.198426	0.267456	0.121024	0.26573	0.212537	0.0308417	0.294432	-0.127833	0.127833
KC6	0.264128	-0.182903	0.0872328	-0.00408222	-0.253394	0.0898587	-0.0353194	0.234876	-0.234876
HLA-DRB6	-0.120481	0.124409	0.034458	0.0878844	0.0465718	-0.0827296	0.117631	-0.0688687	0.0688687
SNORD59A	0.835632	-0.390918	0.277287	-0.175754	-0.741711	-0.136286	0.0199088	0.692448	-0.692448
GFI1B	-0.395955	0.198137	-0.196352	0.0607337	0.401435	0.00735503	-0.0347613	-0.354339	0.354339
KRT19	-0.489862	0.496597	0.0852678	0.451431	0.489311	0.129777	0.224777	-0.442146	0.442146
CD7	-0.597449	0.695301	0.0438256	0.302312	0.801736	0.359506	0.137545	-0.661441	0.661441
AIDAP2	0.903367	-0.344787	0.34012	-0.151169	-0.73696	-0.0498067	0.0625721	0.643815	-0.643815
SNORD14E	0.0213416	0.105098	0.215656	0.0121493	-0.19456	-0.229811	0.22851	0.140776	-0.140776
TCF24	0.180137	-0.293729	-0.0908071	0.000846481	-0.258963	0.0323218	-0.466347	0.223477	-0.223477
SEMA3E	0.352217	-0.08756	0.269831	0.147583	-0.363525	-0.0104779	0.196511	0.344385	-0.344385
RPL8P4	-0.801592	0.261026	-0.379627	0.0370948	0.67901	-0.0101603	-0.16855	-0.583069	0.583069
PDE3A-AS1	0.439382	-0.282825	-0.0806239	-0.290933	-0.106609	0.413119	-0.337985	0.11612	-0.11612
RPL34P26	-0.732226	0.173412	-0.415803	0.0394097	0.619677	-0.0606933	-0.099264	-0.459629	0.459629
RPS6KA6	0.731492	-0.203532	0.413798	0.0702896	-0.620932	0.053932	0.16101	0.638946	-0.638946
RNA5SP296	0.315704	-0.293948	-0.124332	-0.276333	-0.23207	-0.103096	-0.20532	0.226768	-0.226768
CLEC4D	0.0598667	0.419108	0.472131	0.345174	-0.112028	-0.0795705	0.29086	0.0218415	-0.0218415
MRPL12	-0.58629	0.283315	-0.413636	-0.013371	0.903481	0.527294	-0.20971	-0.757041	0.757041
DRD4	-0.421747	0.213671	-0.336227	-0.0289333	0.672167	0.3838	-0.0100767	-0.534333	0.534333
PNLDC1	-0.216331	0.0492025	-0.136446	-0.0738239	0.198355	-0.0435081	-0.111609	-0.147031	0.147031
GPS2P1	-0.0990005	-0.0872575	-0.167579	-0.0892675	0.0581442	-0.0542328	-0.101871	-0.0854295	0.0854295
LINC02880	0.75773	-0.421094	0.194094	-0.147568	-0.635562	0.00661461	-0.0907553	0.59837	-0.59837
LOC100422376	0.76765	-0.427389	0.134068	-0.260158	-0.589007	-0.00250386	-0.112624	0.58531	-0.58531
HTR1F	0.366598	-0.0530138	0.343463	0.175271	-0.370376	0.105142	0.159199	0.393638	-0.393638
LOC100420707	0.807029	-0.392454	0.229671	-0.255303	-0.65105	0.0124345	-0.130488	0.5918	-0.5918
CEBPA-DT	-0.589501	0.436172	0.016112	0.489001	0.487974	0.0410326	0.204433	-0.36157	0.36157
MYL12-AS1	0.0126977	0.0102492	-0.0601312	0.0273265	0.281047	0.886887	-0.0989408	-0.231106	0.231106
UGT2B4	-0.0601074	-0.0397061	-0.0752133	-0.0152627	0.0237865	0.0913393	-0.146456	-0.0343704	0.0343704
RPL21P97	-0.612201	0.264808	-0.272557	0.0579682	0.570964	0.151849	-0.0495933	-0.460012	0.460012
SMN2	-0.0880276	0.209994	0.120192	0.166936	0.0664723	0.000289034	0.0943025	-0.058591	0.058591
ANKRD55	0.0519657	0.340532	0.399404	0.274858	-0.0740428	-0.00483248	0.331073	0.093482	-0.093482
LINC01695	0.226106	-0.217138	-0.0730924	-0.125716	-0.166252	0.0318012	-0.11029	0.199023	-0.199023
RPL35P1	-0.783806	0.341832	-0.325295	0.132071	0.71299	0.0346902	-0.0184294	-0.584367	0.584367
RPL7AP28	0.616377	-0.300397	0.236302	-0.0766001	-0.562146	-0.0502406	-0.0105651	0.503074	-0.503074
TIMD4	-0.203284	0.463311	0.289276	0.37116	0.208855	0.11808	0.318334	-0.19903	0.19903
CTD-3080P12-3	-0.169142	0.080259	-0.139572	-0.123649	0.22817	-0.0325575	-0.190939	-0.211517	0.211517
ASS1P1	-0.434129	0.217806	-0.111902	-0.0113032	0.317108	-0.023164	0.0900074	-0.247449	0.247449
MIR4701	0.730844	-0.365692	0.151627	-0.251502	-0.625005	-0.229712	-0.00266443	0.606731	-0.606731
TRARG1	-0.10056	0.374573	0.318369	0.842101	0.188803	0.26559	0.263884	-0.125369	0.125369
SYCE1	-0.202644	0.348576	0.123676	0.216654	0.26532	0.0697322	0.236498	-0.223193	0.223193
PCDHGC4	0.855633	-0.462407	0.171692	-0.303906	-0.697343	-0.0728155	-0.106936	0.665352	-0.665352
MIR221	0.549285	-0.0759208	0.315968	-0.0135666	-0.478306	-0.101295	0.116673	0.419077	-0.419077
SYNGR3	-0.402458	0.341311	-0.0394056	0.10497	0.449372	0.107401	0.0662927	-0.431793	0.431793
GTF2IP14	0.579033	-0.203969	0.232227	-0.110079	-0.493993	-0.0352287	0.0629321	0.437147	-0.437147
SLC46A2	-0.113319	0.48672	0.343745	0.250898	0.15923	0.110103	0.270042	-0.0790599	0.0790599
TMEM184A	-0.030535	0.0641844	-0.117879	-0.00741558	0.386196	0.893092	-0.176186	-0.310807	0.310807
GABRR2	0.879497	-0.279362	0.39492	-0.148877	-0.727095	-0.106868	0.123828	0.686404	-0.686404
GOLGA8R	0.891497	-0.325276	0.361639	-0.0931438	-0.695151	0.0424943	0.0612103	0.657521	-0.657521
SCNN1B	-0.345466	0.443569	0.18283	0.637705	0.388289	0.186174	0.230028	-0.344057	0.344057
LOC101928858	-0.0786689	-0.0727919	-0.056944	0.110947	0.00486536	0.0242963	-0.0125739	-0.0153821	0.0153821
SNORD101	0.723494	-0.283725	0.301721	-0.0542723	-0.651532	-0.118423	0.108039	0.554773	-0.554773
BCAP31P1	-0.483637	0.158207	-0.292481	-0.0921943	0.475337	0.108699	-0.0947619	-0.360077	0.360077
RPL9P11	0.693231	-0.351789	0.17324	-0.181627	-0.608899	-0.0191197	0.024487	0.546343	-0.546343
LINC01347	0.732625	-0.266311	0.265402	-0.0589678	-0.569399	0.0180985	0.0738516	0.565112	-0.565112
HCAR3	-0.167904	0.518137	0.348077	0.550393	0.152086	0.0108022	0.23532	-0.116584	0.116584
LOC730098	-0.637933	0.237396	-0.412297	-0.0853807	0.755114	0.266224	-0.153662	-0.62474	0.62474
HCG22	0.0674097	0.254394	0.242947	0.213978	0.0250152	0.0266996	0.265488	0.0162789	-0.0162789
GSC	-0.295881	0.412951	0.108013	0.372801	0.429092	0.264467	0.258996	-0.340475	0.340475
SMIM34A	0.492583	-0.295377	0.0384014	-0.157734	-0.341088	0.0217083	-0.108114	0.317647	-0.317647
ZSCAN23	0.840752	-0.386177	0.311254	-0.130216	-0.734018	-0.0497391	-0.0505055	0.719527	-0.719527
PCDHGB3	0.871631	-0.399282	0.249181	-0.207906	-0.679936	0.0454974	-0.101753	0.654383	-0.654383
TAS2R4	0.720453	-0.342049	0.201463	-0.165913	-0.589487	-0.0333274	-0.00488156	0.564309	-0.564309
FOXO3B	0.716154	-0.175333	0.315516	-0.141003	-0.498475	0.0521428	0.063504	0.45913	-0.45913
RN7SL834P	0.673818	-0.17691	0.304703	-0.13635	-0.579011	-0.159569	0.0337117	0.562107	-0.562107
FGF7P6	0.724158	-0.361403	0.141232	-0.127328	-0.506375	0.146687	-0.148108	0.449402	-0.449402
DMRT2	0.0284394	0.131274	0.162162	0.171579	0.0114476	0.151762	0.103281	-0.0168065	0.0168065
GMPSP1	-0.743825	0.242164	-0.341827	0.0695061	0.591009	0.0155932	-0.00472245	-0.565215	0.565215
OLAH	-0.0287363	0.269603	0.307821	0.374335	-0.0252852	-0.0908259	0.397529	-0.0250708	0.0250708
GPR141	0.522634	0.206702	0.628378	0.229966	-0.483507	-0.177633	0.409528	0.481703	-0.481703
IPO8P1	0.830161	-0.353695	0.314209	-0.153331	-0.687861	0.0551841	-0.0423044	0.665244	-0.665244
SYCP3	0.0437572	0.0785131	0.143182	0.0994467	0.0405606	0.629696	0.0887108	-0.0586077	0.0586077
PPEF1	0.00967864	-0.027457	0.0495283	0.0657099	-0.112393	-0.112971	0.166097	0.109803	-0.109803
RPL21P3	-0.40918	0.111152	-0.196946	-0.00805867	0.288214	-0.0221242	-0.0137498	-0.291314	0.291314
LOC101929583	0.232116	-0.340223	-0.188149	-0.181697	-0.130314	0.0434652	-0.318311	0.12145	-0.12145
KANK4	0.44345	0.0784416	0.517424	0.600546	-0.347715	0.111433	0.297473	0.35172	-0.35172
IRAG1-AS1	-0.355591	0.161005	-0.197534	0.0500837	0.426252	0.170955	0.059075	-0.355786	0.355786
EPCAM	-0.0962728	0.141691	0.0818761	0.088152	0.0553654	-0.0457282	0.131751	-0.0736636	0.0736636
RPS12P9	-0.557105	0.221227	-0.221085	0.0673087	0.426865	-0.0266978	-0.0411291	-0.359696	0.359696
CCR4	0.570255	0.317411	0.70893	0.217162	-0.394505	0.093074	0.350179	0.384565	-0.384565
RPL21P46	-0.716634	0.224704	-0.319982	0.0427533	0.564063	-0.0261184	-0.014157	-0.471078	0.471078
LOC102723313	0.208436	-0.00731925	0.0845158	0.034084	-0.105955	0.0560303	0.0408889	0.11978	-0.11978
HCAR2	-0.109338	0.491587	0.441418	0.804636	0.0964939	0.0612087	0.362259	-0.0676144	0.0676144
FGF5	0.231488	-0.224475	0.0404106	-0.150461	-0.302772	-0.0715326	-0.15385	0.218045	-0.218045
MT1A	-0.440559	0.443345	0.124476	0.469037	0.323785	-0.0875658	0.250801	-0.321592	0.321592
CCL26	-0.478734	0.566769	0.216114	0.469214	0.406862	-0.058053	0.434596	-0.37493	0.37493
LOC105376171	0.375674	-0.321612	-0.0357778	-0.179367	-0.287822	0.0941631	-0.0451817	0.318898	-0.318898
PRR22	-0.640507	0.323619	-0.385589	-0.00838609	0.874029	0.34824	-0.123885	-0.724314	0.724314
TRPV1	0.456633	-0.303674	-0.0889311	-0.328027	-0.230282	0.0455643	-0.0984275	0.257515	-0.257515
KCND2	0.170172	0.245614	0.572017	0.606007	-0.265318	0.0492164	0.463779	0.253012	-0.253012
OPRK1	0.247266	-0.215607	0.0396974	0.0234681	-0.274821	-0.120284	0.00706602	0.283163	-0.283163
SCN1A	0.325222	-0.416522	-0.155663	-0.327105	-0.290628	0.0537227	-0.498012	0.264831	-0.264831
SLC8A3	0.336617	0.0545081	0.356227	0.218287	-0.263683	0.0474969	0.224859	0.268807	-0.268807
CCL24	0.0905095	0.260659	0.28304	0.244908	0.0403775	0.197209	0.0934793	0.0340628	-0.0340628
MYZAP	0.796882	-0.460827	0.132579	-0.275779	-0.64269	-0.0237111	-0.236974	0.56903	-0.56903
UNC13C	0.142872	-0.0837196	0.109075	-0.0818631	-0.200374	-0.025321	0.244193	0.145177	-0.145177
ADIPOQ	0.250075	0.210113	0.505407	0.779163	-0.221799	0.101929	0.273741	0.245367	-0.245367
SLC14A2	0.0925466	0.20239	0.272587	0.397959	-0.0552007	-0.0372738	0.295665	0.0929561	-0.0929561
GOLGA8S	0.662764	-0.24715	0.336658	0.0255534	-0.596644	0.0665726	0.219682	0.514893	-0.514893
LRRC70	0.858679	-0.184568	0.540244	0.0831546	-0.748509	-0.0136187	0.227969	0.647084	-0.647084
SNORA55	0.72838	-0.297159	0.229792	-0.139426	-0.567238	-0.00527736	0.0457516	0.549735	-0.549735
APC2	-0.284038	0.309073	-0.0975293	0.150114	0.58891	0.629487	0.0343864	-0.518872	0.518872
RNU6-312P	0.717317	-0.252554	0.289575	-0.0747509	-0.604749	-0.0759222	0.0399501	0.561826	-0.561826
MIR302CHG	0.0982763	-0.070693	-0.0369973	-0.00507421	0.138264	0.784151	-0.15842	-0.0810934	0.0810934
SGO1	0.14554	0.245776	0.353974	0.139594	-0.0572133	0.070593	0.152848	0.0712409	-0.0712409
SRGAP2C	0.917283	-0.220048	0.488748	-0.0348628	-0.718217	0.04255	0.106727	0.659242	-0.659242
RNY1	-0.589912	0.0869473	-0.393561	-0.110126	0.499668	0.0398078	-0.21918	-0.433122	0.433122
MMP21	0.369458	-0.0180046	0.239871	0.063752	-0.246505	0.033476	0.152565	0.220537	-0.220537
PHLDA2	-0.634462	0.536614	-0.120508	0.234	0.822111	0.389053	0.0763136	-0.715201	0.715201
ITLN1	-0.166343	0.320636	0.251217	0.465608	0.164971	0.101122	0.311012	-0.182464	0.182464
SORCS3	0.181848	-0.229203	-0.0412951	0.0431458	-0.213972	0.000621478	-0.0324302	0.200001	-0.200001
SFRP2	-0.0115269	0.482038	0.512757	0.679785	0.0731691	0.201918	0.48363	-0.0810477	0.0810477
SNORA73B	0.0725321	0.262341	0.284469	0.203454	-0.0925954	-0.109564	0.359776	0.10539	-0.10539
IGLV1-51	-0.149994	0.510121	0.36061	0.27326	0.213134	0.0545562	0.256315	-0.19439	0.19439
TXNDC5	0.596272	0.0291717	0.353429	0.0550607	-0.24907	0.401138	0.0985751	0.27564	-0.27564
VN1R20P	0.606631	-0.2741	0.204468	-0.143692	-0.553552	-0.161717	0.173179	0.525271	-0.525271
MTCO1P22	-0.359182	0.096321	-0.228345	-0.20857	0.326877	-0.0113791	-0.161945	-0.189851	0.189851
IGKV3-11	0.105798	0.49945	0.547423	0.315654	-0.0152718	0.0385955	0.293759	0.0217052	-0.0217052
PLA2G12B	-0.152596	-0.0750495	-0.229399	-0.119849	0.107219	-0.16735	-0.20169	-0.0968438	0.0968438
TNFSF9	-0.345318	0.425235	0.14809	0.337339	0.302981	0.0953003	0.218631	-0.33978	0.33978
CCDC144B	0.762255	-0.299589	0.344445	-0.0881353	-0.658076	0.0443464	0.0240529	0.632677	-0.632677
LINC01198	-0.0683212	0.0142341	0.0576617	0.0377816	-0.0785518	-0.151529	0.154473	0.0390461	-0.0390461
RHOXF1	-0.310564	0.318361	0.0647172	0.324665	0.26266	-0.015087	0.108444	-0.229722	0.229722
AURKB	-0.189832	0.511281	0.311695	0.222959	0.230154	-0.0170166	0.323561	-0.127118	0.127118
CLDN10	-0.03403	0.138304	0.123625	0.121558	0.0618967	0.214496	0.139533	-0.0884319	0.0884319
RPL7AP33	-0.387379	-0.0349696	-0.373099	-0.170943	0.293616	-0.0787805	-0.147823	-0.257232	0.257232
RNU6ATAC18P	0.483047	-0.160395	0.197593	-0.0179915	-0.374665	0.045606	0.109178	0.329062	-0.329062
LRGUK	0.244656	0.168996	0.347969	0.190358	-0.177786	0.0620674	0.320587	0.115119	-0.115119
GABRA2	0.265827	0.23251	0.585994	0.456598	-0.326879	-0.132312	0.450356	0.267095	-0.267095
HBA1	-0.69496	0.424164	-0.163184	0.198561	0.62326	0.0945184	0.0571261	-0.501679	0.501679
AIRE	-0.172215	0.380399	0.145688	0.251241	0.316382	0.0891615	0.436907	-0.203109	0.203109
CC2D2B	0.580687	-0.0956364	0.357204	0.120881	-0.477781	0.0197231	0.246258	0.485593	-0.485593
LOC728488	0.520002	0.157862	0.429773	0.06981	-0.264652	0.122949	0.2987	0.259778	-0.259778
JMJD7	0.588625	-0.345961	0.0476715	-0.274641	-0.442357	-0.0751248	-0.0763378	0.403976	-0.403976
ICOS	0.107279	0.56635	0.614547	0.337078	-0.048039	-0.00805084	0.278653	0.0249372	-0.0249372
LRRC52	-0.339688	0.107498	-0.229444	-0.238685	0.294407	-0.0272767	-0.0523748	-0.292477	0.292477
WDR86-AS1	0.0426815	0.2797	0.259461	0.369841	0.05987	0.0718891	0.165224	-0.00285447	0.00285447
LMO7-AS1	-0.164246	0.219701	0.0787672	0.128579	0.264796	0.557305	0.0887871	-0.244486	0.244486
SLC26A8	0.0865533	0.117711	0.104781	0.00297916	-0.0690229	-0.124817	0.0914774	0.0477746	-0.0477746
BRINP3	0.251734	-0.262221	-0.0496586	-0.470989	-0.249749	-0.057572	-0.064609	0.204568	-0.204568
S100P	-0.430339	0.316808	-0.0900706	0.211589	0.349971	-0.0185717	0.137876	-0.334822	0.334822
EPHA1-AS1	0.0505017	0.282894	0.311519	0.163823	-0.0461624	0.00318625	0.285124	0.0566412	-0.0566412
C1orf220	0.786301	-0.341754	0.208915	-0.213545	-0.593176	0.0220955	-0.0309499	0.604134	-0.604134
FSBP	0.810668	-0.235474	0.406811	0.000584048	-0.66164	0.0366696	0.095311	0.648713	-0.648713
TRHDE	0.341245	0.119056	0.563767	0.653271	-0.37772	0.0991421	0.39345	0.379367	-0.379367
PARK7P1	0.591293	-0.234665	0.167334	-0.148822	-0.450519	-0.0873091	0.0760597	0.443744	-0.443744
HHIPL2	-0.1428	0.327092	0.232358	0.519508	0.173015	0.0909298	0.367818	-0.147642	0.147642
ULBP3	0.673673	-0.250999	0.22776	-0.128355	-0.507639	-0.0679195	-0.0145554	0.522984	-0.522984
SNORD17	0.142596	0.055183	0.143252	0.00316184	-0.126337	0.0373148	0.143849	0.0781089	-0.0781089
CRACD	0.798566	-0.13073	0.470174	0.0236627	-0.60045	0.00522904	0.356932	0.5757	-0.5757
CDH20	-0.00396938	0.0460798	0.101245	0.275874	-0.0668728	-0.101926	0.293272	0.0807107	-0.0807107
RGS7BP	0.921965	-0.335445	0.458398	-0.0285536	-0.806694	-0.0309024	0.116793	0.722259	-0.722259
P2RY10	0.383327	0.416072	0.676777	0.363973	-0.232906	0.0677936	0.37905	0.237495	-0.237495
CCND2-AS1	0.68153	-0.255104	0.255223	-0.106441	-0.570045	-0.0541315	0.168505	0.493811	-0.493811
RPS19P1	-0.755223	0.345386	-0.281135	0.0745372	0.631435	-0.0315667	0.00937321	-0.545317	0.545317
IL17B	-0.528059	0.309025	-0.171089	0.193599	0.621736	0.244599	0.105858	-0.509819	0.509819
RPL21P105	-0.664819	0.173557	-0.320102	0.0546499	0.541486	-0.0173829	-0.0262864	-0.451091	0.451091
SNORD125	0.528808	-0.0515543	0.23809	-0.0160265	-0.286178	0.0721456	0.0663622	0.282321	-0.282321
OXGR1	0.0147594	0.252079	0.38338	0.456636	-0.163175	-0.117847	0.265035	0.141239	-0.141239
PITX1-AS1	0.200226	0.0236308	0.0729187	0.0747888	0.141399	0.842957	-0.0708154	-0.135652	0.135652
CDT1	-0.565972	0.546519	-0.0669874	0.117132	0.772989	0.366873	0.0310764	-0.630953	0.630953
EVPL	-0.209952	0.424389	0.10402	0.256769	0.490324	0.358614	0.153754	-0.361825	0.361825
ADGRE4P	0.541101	0.138763	0.548953	0.12741	-0.450772	-0.00673462	0.310971	0.366307	-0.366307
AVPR1A	0.828449	-0.201708	0.514686	0.0689489	-0.698396	0.0411845	0.0659883	0.621186	-0.621186
LOC100240735	-0.0979384	0.380372	0.25244	0.270566	0.184618	0.139532	0.259228	-0.0928201	0.0928201
PRAME	0.0120201	0.198061	0.198969	0.339576	-0.00681869	0.023446	0.208961	0.0734775	-0.0734775
OXCT2	-0.433328	0.110369	-0.348683	-0.0154365	0.516046	0.182524	-0.0885692	-0.414739	0.414739
CLEC4G	-0.620094	0.636808	0.0870294	0.422818	0.616342	0.11009	0.289169	-0.51701	0.51701
DLGAP5	0.251259	0.331298	0.563794	0.168122	-0.234252	-0.0946067	0.34684	0.21326	-0.21326
ADCYAP1	0.0291709	0.340806	0.388689	0.37015	-0.0228265	0.0427927	0.322283	-0.00325115	0.00325115
RNU6-1160P	-0.2343	-0.0299785	-0.222273	-0.0511909	0.174068	0.0122012	-0.00673942	-0.149885	0.149885
KAT7P1	0.654087	-0.324964	0.17314	-0.141663	-0.523988	0.0292631	-0.0419365	0.504241	-0.504241
CBARP	-0.255841	0.303725	-0.154564	-0.0380127	0.645426	0.600697	-0.0434622	-0.549256	0.549256
ST8SIA6-AS1	-0.150742	0.0941156	0.0111053	0.0659482	0.141197	0.0608691	0.118281	-0.0744045	0.0744045
PMFBP1	-0.0111539	0.354782	0.249877	0.153535	0.244238	0.6997	0.100834	-0.208314	0.208314
MELK	0.248456	0.389315	0.586174	0.266618	-0.16492	-0.021488	0.439915	0.16742	-0.16742
HEPACAM	-0.188084	0.415513	0.329677	0.839052	0.18817	0.178289	0.279278	-0.124266	0.124266
LINC01266	0.373173	0.0296576	0.410066	0.23524	-0.369187	-0.0663088	0.2815	0.37242	-0.37242
SNORD51	0.175786	0.000580294	0.231779	0.129551	-0.270637	-0.0791586	0.246342	0.232336	-0.232336
HOXA3	-0.305571	0.322438	0.0933972	0.333645	0.308884	0.163133	0.187006	-0.210417	0.210417
LOC105369760	-0.12062	0.194843	0.0314598	0.146291	0.394246	0.918336	-0.0298489	-0.347224	0.347224
SOWAHD	-0.374531	0.489526	0.0406517	0.207133	0.538166	0.173322	0.119787	-0.45351	0.45351
BNC2-AS1	-0.61932	0.479401	-0.0919852	0.32346	0.701371	0.280992	0.291528	-0.582207	0.582207
NPPC	-0.42721	0.245821	-0.127566	0.150611	0.384211	0.081398	-0.204294	-0.318114	0.318114
MAPK15	-0.471426	0.486206	-0.0728921	0.130333	0.657823	0.236383	0.172272	-0.547644	0.547644
KCNK15	-0.376522	0.448306	0.0287026	0.301841	0.569801	0.364928	0.178117	-0.501469	0.501469
IL31RA	0.207539	-0.256093	0.0108799	-0.0311577	-0.279823	-0.0897736	0.177822	0.181776	-0.181776
KIF14	0.46274	0.153072	0.577867	0.160561	-0.425407	-0.0222095	0.288084	0.394102	-0.394102
MACC1	0.10005	0.294833	0.375466	0.265742	-0.0587181	0.0398164	0.31695	0.121307	-0.121307
RPL18AP9	-0.792514	0.393661	-0.332081	0.0454361	0.813403	0.208362	-0.0779523	-0.682463	0.682463
KCNK7	-0.713336	0.32107	-0.368149	0.0555233	0.783625	0.2072	-0.136875	-0.681674	0.681674
COL10A1	0.340139	0.139702	0.465185	0.130007	-0.296483	-0.0306753	0.543075	0.272198	-0.272198
SOX30	0.250566	-0.113311	0.0906699	-0.0446425	-0.188002	0.0568405	-0.00295484	0.217818	-0.217818
SRGAP2B	0.915437	-0.227522	0.486557	-0.0321894	-0.72664	0.0367315	0.120901	0.659213	-0.659213
LOC100129774	0.501487	-0.336673	0.127033	-0.231983	-0.547208	-0.155087	-0.0999436	0.539032	-0.539032
RBP4	-0.187773	0.413538	0.339311	0.864857	0.184747	0.154009	0.298023	-0.13474	0.13474
SLC5A4	0.700393	-0.228949	0.301695	-0.0911359	-0.588931	-0.0825842	0.0871052	0.555947	-0.555947
LOC105374114	-0.23215	0.0345088	-0.12542	-0.0408903	0.119587	-0.167361	-0.0843094	-0.0897952	0.0897952
RNVU1-24	0.116223	-0.168925	-0.0324862	-0.0930131	-0.152144	-0.0585176	0.00689469	0.110668	-0.110668
FAM3B	-0.251038	0.323111	0.123322	0.203295	0.228623	0.0824627	0.191984	-0.0946971	0.0946971
RPL23AP81	0.276564	-0.226095	0.0319009	-0.0958028	-0.327102	-0.156434	-0.00269301	0.312677	-0.312677
TMEM191A	-0.478471	0.468581	-0.0917267	0.203322	0.699667	0.274602	0.0693855	-0.580974	0.580974
IFNG-AS1	0.297822	-0.138671	0.108091	-0.15247	-0.260583	0.0349528	-0.0955367	0.271574	-0.271574
SNORD63B	0.823802	-0.259381	0.36532	-0.102273	-0.696329	-0.076867	0.0892858	0.580115	-0.580115
MIR378A	0.679875	-0.313541	0.147843	-0.158205	-0.491558	-0.0494686	-0.0838713	0.482238	-0.482238
DEPDC1B	0.160801	0.364356	0.563858	0.235473	-0.198645	-0.0769013	0.352528	0.247559	-0.247559
MIR3164	0.490876	-0.407607	-0.0386581	-0.317326	-0.463062	-0.167342	-0.0237496	0.428159	-0.428159
MAFA	-0.54571	0.168311	-0.342623	0.0107994	0.637472	0.30105	-0.100143	-0.577447	0.577447
TMC1	0.50228	-0.0567592	0.312495	0.0509965	-0.364315	0.0207751	0.158125	0.385196	-0.385196
PHYHIPL	0.332945	-0.0462489	0.23176	0.14719	-0.162237	0.559648	0.0835047	0.134765	-0.134765
MIR4506	0.631787	-0.464495	-0.0473667	-0.38647	-0.506835	-0.0734308	-0.172571	0.416748	-0.416748
GPR12	-0.0922217	-0.157955	-0.141738	-0.0131572	-0.0358512	-0.0834946	-0.0710186	0.0454533	-0.0454533
BMS1P1	0.311329	-0.146882	0.0907688	-0.132339	-0.298783	-0.155637	0.0095856	0.337848	-0.337848
LOC441239	-0.684647	0.227879	-0.424245	0.0230447	0.761058	0.164093	-0.10389	-0.652614	0.652614
CACNA1E	0.127051	0.0539504	0.0989035	0.108929	-0.0891221	-0.0880495	0.141531	0.16666	-0.16666
E2F5-DT	0.0670048	-0.315773	-0.24562	-0.185218	-0.0575151	-0.0573359	-0.125101	0.0583083	-0.0583083
GPR82	0.289641	0.186856	0.482886	0.313629	-0.246271	0.105835	0.262278	0.2667	-0.2667
SNORD46	0.444405	-0.0515816	0.253112	-0.0464828	-0.400099	-0.113455	0.100179	0.347418	-0.347418
FOSB	-0.212051	0.466325	0.342762	0.554629	0.168564	0.00392671	0.418783	-0.182694	0.182694
RNF32-AS1	-0.155758	0.229733	0.018519	0.117021	0.246205	0.0473791	0.17329	-0.173623	0.173623
URAHP	-0.16414	0.218278	-0.080588	0.13299	0.521135	0.836736	-0.0452151	-0.422977	0.422977
CCNP	-0.391314	0.381989	-0.0305007	0.281692	0.513844	0.235031	0.161162	-0.455998	0.455998
THBS4-AS1	0.18052	0.121622	0.172196	0.13806	0.138578	0.85857	0.061447	-0.0954113	0.0954113
GLP1R	0.348172	-0.268512	-0.055976	-0.177544	-0.234839	0.0587081	-0.315558	0.270295	-0.270295
RPL21P2	-0.266108	0.115828	-0.0275275	0.0260395	0.069181	-0.171299	-0.00187182	-0.0743326	0.0743326
IGF2BP3	0.380615	0.259008	0.586917	0.342845	-0.311995	0.103379	0.434991	0.282777	-0.282777
LRRC38	-0.244608	0.184958	-0.00856264	0.108776	0.218441	-0.0331488	0.214538	-0.167306	0.167306
LOC375196	-0.400862	0.29015	-0.196291	0.0975932	0.664336	0.433137	-0.0647634	-0.611256	0.611256
CCDC78	-0.489698	0.425029	-0.171753	0.0301443	0.725288	0.343146	0.0748473	-0.656851	0.656851
KLHL11	0.950125	-0.427621	0.336643	-0.170877	-0.79289	-0.0567176	-0.053408	0.713225	-0.713225
CLEC12B	0.266195	0.171029	0.346132	0.10044	-0.197874	-0.0611619	0.187045	0.209744	-0.209744
GSN-AS1	0.189979	-0.0279478	0.0381127	0.0150824	0.0534834	0.57787	0.012095	-0.00396213	0.00396213
LINC00323	-0.236597	0.496407	0.324836	0.465962	0.222355	0.0132968	0.413198	-0.151239	0.151239
CT45A11P	-0.290357	0.162951	-0.0637532	0.00714339	0.188632	-0.119904	0.194437	-0.240648	0.240648
RGPD5	-0.0962619	-0.0533982	-0.0541765	0.0116317	0.0281324	-0.0120106	-0.00547686	-0.0382349	0.0382349
LOC107985688	-0.39497	0.611808	0.290266	0.328116	0.335687	-0.0403377	0.4234	-0.271156	0.271156
CDKL5	0.876442	-0.454953	0.259913	-0.203371	-0.754351	0.00105633	-0.0951707	0.711285	-0.711285
RPSAP47	0.0752271	-0.0491944	0.017097	-0.00182087	-0.0991072	-0.157442	-0.092711	0.120207	-0.120207
CYP4F29P	-0.238027	0.249872	0.0408374	0.274584	0.25747	0.00453056	0.175894	-0.178924	0.178924
CLEC9A	0.0824315	0.407464	0.475389	0.293427	-0.0340753	0.0439337	0.28574	0.0385784	-0.0385784
LINC02237	0.355742	-0.110278	0.192314	0.25469	-0.262694	0.0434005	0.0734068	0.285732	-0.285732
ACAD11	0.927693	-0.295424	0.389594	-0.100797	-0.659116	0.145671	0.00752822	0.610851	-0.610851
SLC36A2	0.0607761	-0.0273625	0.0493122	0.135498	-0.0825545	-0.0735625	0.106217	0.171194	-0.171194
IGLC2	-0.17132	0.505783	0.310089	0.340217	0.239005	0.0651885	0.281671	-0.232113	0.232113
LINC01894	0.47737	-0.252798	0.161198	-0.0100858	-0.425971	0.0142254	-0.0561879	0.383891	-0.383891
GNG4	-0.191912	0.406972	0.273302	0.447552	0.156038	-0.0623229	0.408528	-0.117047	0.117047
NXPE2	0.549627	-0.321439	0.140854	-0.131226	-0.492951	-0.0736527	0.00655327	0.461421	-0.461421
EEF1DP4	-0.121121	-0.0969016	-0.251993	-0.0579694	0.144173	-0.0253206	-0.0142477	-0.157933	0.157933
IL21-AS1	0.00872289	-0.00841359	-0.0559074	-0.0403538	0.00420251	-0.0020362	-0.138095	0.0252728	-0.0252728
RPL21P119	-0.704773	0.256226	-0.303656	0.189955	0.563326	0.050785	-0.0210088	-0.499315	0.499315
IGLV2-14	0.154732	0.497671	0.572273	0.356315	-0.0430186	0.0837198	0.301087	0.0444554	-0.0444554
PSMC2P1	-0.0931992	0.0895802	0.0329478	0.0235398	0.0243938	-0.135874	0.0279225	0.0379063	-0.0379063
MIP	-0.0591351	0.142354	0.00565767	0.0747413	0.298329	0.610366	0.0468963	-0.320403	0.320403
SMIM17	0.844263	-0.352886	0.313815	-0.131839	-0.713985	-0.0723068	0.0377905	0.676062	-0.676062
PBK	0.20438	0.248142	0.442445	0.146441	-0.172067	-0.0329262	0.231586	0.160024	-0.160024
RPL23AP12	-0.520928	0.213546	-0.212865	-0.00343319	0.410562	-0.0657986	-0.0309445	-0.382545	0.382545
PCSK1	0.380386	0.185225	0.513514	0.25706	-0.320729	-0.00120388	0.358046	0.248454	-0.248454
ADAM18	0.118399	-0.203381	0.027938	-0.0773696	-0.25585	-0.0902122	0.207076	0.166211	-0.166211
HEATR6-DT	-0.520262	0.206536	-0.222975	-0.0491806	0.391618	-0.151833	-0.0335456	-0.305154	0.305154
EPB42	-0.13612	0.377881	0.308023	0.719147	0.164746	0.260089	0.312823	-0.101654	0.101654
ATG9B	-0.270361	0.340686	-0.0490755	0.166022	0.558076	0.641407	0.0751556	-0.438691	0.438691
ADORA2A	0.526623	-0.144839	0.162201	-0.195282	-0.314909	0.0916108	0.033241	0.311315	-0.311315
PROK1	-0.12949	0.135504	0.0519227	0.195278	0.161975	0.17472	0.333666	-0.173524	0.173524
TAS2R10	0.421491	-0.172891	0.224692	0.0471506	-0.411633	-0.0436032	0.10949	0.463746	-0.463746
CYP3A5	0.0226001	-0.092372	0.0161547	0.101592	-0.119286	-0.0121488	0.215946	0.0986841	-0.0986841
NTNG1	-0.0392226	0.298616	0.288123	0.349279	0.0920019	0.150189	0.314099	-0.0126142	0.0126142
LNCOG	-0.110936	0.356191	0.324809	0.530788	0.0650597	-0.0306931	0.372596	-0.0843604	0.0843604
GRHL3	0.21246	-0.0868442	0.042606	0.0575671	-0.155256	0.0500287	0.000407802	0.126792	-0.126792
SNORD89	0.287282	0.11554	0.309932	0.0549195	-0.305855	-0.2053	0.236876	0.240827	-0.240827
ADTRP	-0.0671383	0.480401	0.410665	0.309654	0.0799078	-0.020001	0.476831	-0.0458004	0.0458004
FOXD2	-0.57504	0.271475	-0.174528	0.146334	0.49098	-0.0130484	0.149543	-0.367763	0.367763
LOC101927476	0.178701	-0.127297	0.0417085	-0.236591	-0.240292	-0.196643	0.164395	0.234311	-0.234311
EDN2	-0.212144	0.0489878	-0.233868	-0.142209	0.289922	-0.0417682	-0.139395	-0.231974	0.231974
SH2D6	-0.183117	0.136851	-0.0480998	-0.0241365	0.216298	-0.081783	0.165931	-0.0935981	0.0935981
ZSCAN1	-0.406253	0.211422	-0.25918	0.0103038	0.577515	0.286893	0.0320712	-0.482608	0.482608
IGHA2	-0.358321	0.675003	0.275699	0.326761	0.526344	0.270886	0.234842	-0.43078	0.43078
SLC9A2	0.3697	-0.204704	0.131533	-0.152867	-0.347859	0.012179	0.060905	0.266634	-0.266634
RIMS1	0.156573	-0.106055	0.0458891	0.117818	-0.127991	0.0226188	0.15373	0.169664	-0.169664
ZNF728	0.912864	-0.465325	0.276036	-0.206925	-0.775746	0.0104472	-0.0995817	0.728893	-0.728893
RDM1P5	-0.0953479	0.176735	-0.0386984	0.0492941	0.381619	0.68416	-0.0369114	-0.299345	0.299345
H2BC18	0.766304	-0.407939	0.130437	-0.241889	-0.549988	0.105872	-0.155666	0.533363	-0.533363
CALHM4	0.0919563	-0.144693	-0.0756331	-0.0186907	-0.029896	0.0799444	-0.224885	0.0643746	-0.0643746
FSCN2	-0.364793	0.208107	-0.20137	0.00821646	0.540637	0.238049	0.0404942	-0.472243	0.472243
ABCC12	-0.149376	0.039847	-0.0442082	0.0167733	0.098713	-0.0412223	0.0510419	-0.133859	0.133859
LINC01684	0.440839	0.041291	0.429594	0.18434	-0.388214	0.0212488	0.269789	0.42287	-0.42287
ZNF23	0.916667	-0.352671	0.31368	-0.146147	-0.697801	0.0129949	-0.003633	0.66363	-0.66363
SLC38A4	0.483823	-0.181671	0.264119	0.113118	-0.42017	0.108997	-0.00888301	0.374553	-0.374553
PCP2	-0.627479	0.191354	-0.458413	-0.100221	0.748883	0.320485	-0.297534	-0.643814	0.643814
SERPIND1	-0.186805	0.254764	0.152903	0.242368	0.093202	-0.0634118	0.374144	-0.11042	0.11042
SLC51A	-0.0329068	0.165636	0.0189484	0.120394	0.290014	0.67549	-0.045133	-0.255807	0.255807
ABCC6P2	-0.14344	0.0870858	-0.105996	0.13577	0.212277	0.11077	0.0521505	-0.168538	0.168538
KCNIP4	0.190456	-0.1584	0.0660664	0.0102668	-0.229114	-0.0678015	0.153497	0.213663	-0.213663
KLHL33	0.867012	-0.330141	0.30223	-0.142188	-0.603496	0.134111	-0.00404114	0.575822	-0.575822
CXorf65	-0.255866	0.46891	0.154248	0.20485	0.313579	0.0953843	0.181795	-0.162676	0.162676
CYP7A1	0.284687	-0.225557	0.0883284	0.0392826	-0.346707	-0.167259	0.0113708	0.287514	-0.287514
CHI3L1	-0.0213779	0.70073	0.526288	0.307064	0.167872	0.113196	0.441928	-0.161677	0.161677
NCRNA00250	-0.0926367	-0.191865	-0.187265	-0.12728	-0.0484613	-0.191768	-0.120893	0.0570006	-0.0570006
TMEM125	-0.358855	0.0752565	-0.26095	-0.0499336	0.408171	0.0766767	0.0282876	-0.361525	0.361525
NRG3	0.255855	0.00388114	0.320639	0.197929	-0.300631	-0.0604342	0.399206	0.281944	-0.281944
NPIPB15	-0.132953	0.0553804	-0.0694487	-0.0714083	0.121681	-0.05952	-0.0477495	-0.12277	0.12277
LOC100996318	0.0412831	-0.219991	-0.206387	-0.162623	-0.0115161	0.0634861	-0.200269	-0.0153325	0.0153325
C1QL1	-0.464814	0.266716	-0.313529	0.0338208	0.734537	0.384991	-0.142295	-0.59074	0.59074
EHF	0.67871	-0.217559	0.290172	-0.0839576	-0.541715	0.0446022	-0.0634972	0.574444	-0.574444
MS4A2	0.711096	-0.0446074	0.517659	0.100113	-0.552766	0.0447034	0.223327	0.53324	-0.53324
RPL7AP16	0.752144	-0.34503	0.248147	-0.193085	-0.640732	-0.0856738	0.0049028	0.570911	-0.570911
GOLGA8M	0.829603	-0.317173	0.340489	-0.072726	-0.676715	-0.0322575	0.0896593	0.640843	-0.640843
GDF5	-0.349409	0.459568	0.14304	0.510895	0.42142	0.131978	0.304936	-0.313824	0.313824
RPL21P53	-0.583072	0.225117	-0.256063	0.0893092	0.491793	-0.0184259	-0.0180893	-0.375706	0.375706
EBAG9P1	0.750837	-0.31701	0.218762	-0.155524	-0.568629	0.00249255	0.032131	0.512298	-0.512298
LTA	-0.251755	0.366089	0.0915995	0.0871974	0.241117	0.0110082	0.093722	-0.258755	0.258755
LRRC4B	-0.420715	0.424233	-0.100047	0.185126	0.771157	0.546622	0.0291596	-0.64504	0.64504
MALT1-AS1	0.26789	-0.0524928	0.0727269	-0.0733294	-0.109125	0.238207	-0.0221699	0.0644079	-0.0644079
C10orf55	0.0558199	0.220284	0.152519	0.16816	0.216428	0.566677	-0.00549758	-0.204425	0.204425
RPL36AP54	0.531651	-0.269187	0.0798847	-0.260316	-0.431552	-0.0476045	-0.00661685	0.375465	-0.375465
MIR4292	0.501277	-0.075176	0.188651	-0.00662821	-0.220695	0.215012	-0.0341372	0.188724	-0.188724
PI15	0.299499	0.322209	0.649753	0.326031	-0.311227	0.0466404	0.500541	0.219235	-0.219235
WFIKKN1	-0.239243	0.127291	-0.271006	-0.0537173	0.509453	0.329288	-0.111804	-0.415539	0.415539
LINC01814	0.313753	-0.20277	0.0336727	-0.288626	-0.309754	-0.169587	0.00622133	0.2482	-0.2482
PART1	0.051713	0.0702247	0.114991	0.202443	-0.0637205	-0.0318294	0.112327	0.0689378	-0.0689378
RN7SL130P	0.672751	-0.310492	0.205215	-0.158488	-0.60122	-0.143232	0.0139453	0.576955	-0.576955
CRYBB2	-0.57487	0.311159	-0.205205	0.0669335	0.554714	0.0635647	0.0827858	-0.468592	0.468592
PRMT5-DT	0.445584	-0.0928823	0.183629	0.011001	-0.214915	0.338003	0.0768059	0.159563	-0.159563
TCHH	0.00561448	0.304972	0.297769	0.305944	0.059963	0.0935626	0.335926	-0.0718931	0.0718931
AOC1	-0.295807	0.115901	-0.187457	-0.0569686	0.281694	0.0547742	-0.181435	-0.181555	0.181555
GP1BA	0.0447275	0.213903	0.0903657	-0.0700941	0.167801	0.296803	-0.0137422	-0.135145	0.135145
LINC01121	-0.200818	0.360541	0.282559	0.486134	0.108234	-0.099486	0.593833	-0.0187585	0.0187585
DNLZ	-0.410321	0.230239	-0.30354	-0.0354905	0.678442	0.490327	-0.0888683	-0.546952	0.546952
SH2D3A	-0.309521	0.516998	0.126236	0.275802	0.483369	0.324996	0.135294	-0.399981	0.399981
TRAT1	0.41154	0.343886	0.706346	0.284559	-0.370778	-0.0238179	0.308743	0.301844	-0.301844
AGMAT	-0.190871	0.338513	0.106195	0.107115	0.239276	0.00220179	0.0931045	-0.179012	0.179012
UXT-AS1	0.66408	-0.198994	0.250188	-0.101079	-0.410388	0.471762	-0.0408311	0.394647	-0.394647
FSTL4	0.10515	-0.136913	-0.140959	-0.0591885	0.00607166	0.105972	0.0103827	0.0313594	-0.0313594
PCDHGA9	0.884088	-0.34241	0.331245	-0.144971	-0.704376	0.0186092	0.000940735	0.645553	-0.645553
BHMT	0.0887049	-0.0731537	0.0805372	0.180488	-0.150221	0.0253761	0.311867	0.150289	-0.150289
WDR86	-0.203333	0.318472	0.0553584	0.329457	0.483467	0.701079	0.0954197	-0.367077	0.367077
LOC283387	-0.189078	-0.0353196	-0.265101	-0.188737	0.243476	0.132515	-0.165442	-0.190623	0.190623
E2F2	-0.18053	0.562879	0.328808	0.310401	0.276616	0.187128	0.212828	-0.190677	0.190677
HTR7P1	0.866628	-0.178248	0.49836	0.0631365	-0.658883	0.0752177	0.164788	0.577459	-0.577459
PURPL	0.156295	0.00031027	0.131441	0.129707	-0.133574	-0.0754214	0.223757	0.119839	-0.119839
MZB1	-0.379923	0.687558	0.296214	0.326101	0.456508	0.138832	0.234829	-0.342724	0.342724
DNAH2	-0.0571133	0.228411	0.186936	0.0952258	0.0318904	-0.0763497	0.417101	0.00743857	-0.00743857
EEF1A1P35	0.271598	0.0267309	0.223778	0.0341966	-0.226472	-0.10555	0.154491	0.222948	-0.222948
KIF23-AS1	0.0428495	0.274062	0.374515	0.32029	-0.00119104	0.0732898	0.518188	-0.0576566	0.0576566
PCDH10	0.295672	0.0178876	0.333038	0.26413	-0.273343	-0.0161669	0.42557	0.280696	-0.280696
MIR490	0.678782	-0.4775	0.0121991	-0.312471	-0.546529	-0.0662997	-0.208262	0.513888	-0.513888
DRC1	-0.407486	0.186709	-0.157872	0.0160424	0.304853	-0.167388	0.0800552	-0.25769	0.25769
LOC101927354	-0.225707	0.0668611	-0.0776319	0.01375	0.100159	-0.0940017	-0.0210059	-0.11669	0.11669
RPL21P37	-0.669857	0.204597	-0.340016	0.0562878	0.59702	0.04633	-0.0621565	-0.487414	0.487414
CYP2D8P	0.0781977	0.126254	0.0431687	0.0385317	0.110513	0.117909	0.0545624	-0.0489497	0.0489497
ESRP2	-0.0457407	0.0684076	-0.0279256	0.110039	0.0726859	0.0659096	-0.0890105	-0.0728146	0.0728146
HERC2P6	0.367933	-0.353488	-0.122852	-0.271226	-0.301468	-0.0827241	-0.125888	0.297888	-0.297888
IL10	-0.00256105	0.599586	0.591339	0.569404	0.0579954	0.117947	0.46893	-0.0802759	0.0802759
EIF3LP2	-0.67884	0.292543	-0.234477	0.0792908	0.542728	-0.0171572	-0.0504796	-0.496311	0.496311
HDAC4-AS1	-0.5816	0.328727	-0.331091	0.0580809	0.818645	0.387385	-0.0640734	-0.667163	0.667163
S1PR2	0.617981	-0.00366131	0.367953	0.0862962	-0.264767	0.231738	0.136115	0.262455	-0.262455
FAM71D	-0.162178	0.0178071	0.0039551	0.0140113	-0.0716623	-0.108173	0.116634	0.104118	-0.104118
CIRBP-AS1	-0.222639	0.214654	-0.078886	0.0127874	0.34725	0.0830123	0.0567136	-0.336091	0.336091
ALX4	0.00234242	0.0866924	0.110603	0.261668	0.0431317	0.149685	0.0255528	0.0121442	-0.0121442
IL1B	0.0444222	0.4321	0.382918	0.354603	0.0374652	0.0402512	0.231872	-0.0269146	0.0269146
SPTA1	0.291897	0.0656707	0.276771	0.165861	-0.240036	0.0170931	0.109335	0.28384	-0.28384
RPL3P9	-0.616006	0.357979	-0.0868504	0.163793	0.420332	-0.154094	0.108	-0.317403	0.317403
PBX4	-0.341224	0.651542	0.217811	0.331329	0.51613	0.257182	0.252482	-0.422424	0.422424
FLJ31356	0.109769	-0.0873135	-0.0620219	-0.238128	-0.0769309	0.0322259	-0.0074754	0.129739	-0.129739
KRT8P10	0.00282827	-0.26397	-0.284583	-0.276201	0.00125842	-0.040332	-0.306678	-0.0495573	0.0495573
IGKV1-5	0.171129	0.496854	0.593242	0.319615	-0.0580297	0.0490248	0.322158	0.071053	-0.071053
NEFM	0.0922663	0.0760806	0.117281	0.14984	-0.0312046	0.0955957	0.209329	0.0691543	-0.0691543
LIX1L-AS1	0.138117	0.0544236	0.054357	0.0821481	0.19219	0.862293	-0.00352082	-0.151842	0.151842
LINC01023	-0.602829	0.25408	-0.408414	0.0380014	0.830586	0.354605	-0.0911577	-0.668965	0.668965
CA12	0.13698	0.571427	0.706313	0.623399	-0.0549957	0.126423	0.573066	0.0244243	-0.0244243
HSPA8P8	0.53165	-0.161478	0.234415	-0.104416	-0.413226	0.0418074	0.00417704	0.389135	-0.389135
PCDHGB8P	0.813215	-0.442527	0.134363	-0.271893	-0.630248	-0.0502019	-0.237165	0.577012	-0.577012
LRFN1	-0.53354	0.556077	-0.0230247	0.246579	0.747308	0.433795	0.114937	-0.593961	0.593961
KLRC1	-0.0280192	0.21072	0.216764	0.142797	0.0123207	-0.0197256	0.184348	-0.0401669	0.0401669
HSP90B3P	0.0904558	0.00680912	0.0275745	-0.0476422	-0.0276034	-0.0688041	0.057297	0.0643092	-0.0643092
MCM10	0.279056	0.231556	0.50205	0.224512	-0.248001	-0.0733244	0.340997	0.231304	-0.231304
PPP4R1-AS1	-0.550733	0.230343	-0.272322	0.0123681	0.534708	0.00611483	0.0494017	-0.425737	0.425737
TMEM130	-0.0501356	0.326469	0.31377	0.342919	0.127462	0.071498	0.519943	-0.118951	0.118951
LMAN1L	0.234303	-0.122989	-0.0607506	-0.106549	-0.067484	0.0411168	0.119383	0.119721	-0.119721
GABRB2	0.336703	0.0564974	0.467083	0.462961	-0.347474	0.0858419	0.414524	0.310516	-0.310516
LGR5	0.479253	0.0506194	0.49261	0.227275	-0.422121	-0.0616575	0.318583	0.372097	-0.372097
LHX9	0.286878	0.263149	0.602202	0.477177	-0.272457	0.122762	0.480022	0.28106	-0.28106
CALB2	-0.257728	0.559726	0.390558	0.881389	0.278124	0.16584	0.381895	-0.233568	0.233568
RNU7-45P	0.294377	-0.196282	0.0774599	0.0408332	-0.365294	-0.0841697	0.0219269	0.36179	-0.36179
LINC00664	0.328709	-0.114844	0.209377	0.0601085	-0.329175	0.0866652	0.185997	0.26856	-0.26856
PLCH2	-0.0440508	0.558897	0.303822	0.279894	0.379147	0.357115	0.221443	-0.354357	0.354357
MTRNR2L1	-0.227848	-0.00475797	-0.153665	-0.019709	0.142005	-0.0116191	-0.115921	-0.108762	0.108762
LINC02177	0.146427	-0.217121	-0.131009	-0.120377	-0.147935	-0.0906199	-0.484362	0.139962	-0.139962
RPL10L	-0.526765	0.149564	-0.275052	-0.0209379	0.425722	-0.104005	-0.08287	-0.38597	0.38597
CAPN8	-0.097791	0.0714384	0.0279914	0.136434	0.0467286	-0.146165	0.154465	0.0166336	-0.0166336
RNU6-103P	0.664129	-0.359038	0.126295	-0.26615	-0.564716	-0.0698279	-0.0450622	0.514267	-0.514267
MEIG1	-0.406943	0.0199129	-0.278527	-0.0644609	0.28716	-0.0936315	-0.0318722	-0.268796	0.268796
MYMX	-0.292334	0.427238	0.215577	0.695123	0.363566	0.184531	0.294948	-0.24832	0.24832
DPP6	-0.18367	0.127169	0.00323561	0.334256	0.169791	0.0595312	0.0800565	-0.0837266	0.0837266
RPL7AP9	-0.2774	-0.221024	-0.452345	-0.263816	0.168725	-0.141857	-0.295462	-0.139557	0.139557
ESPNL	-0.423621	0.181223	-0.27328	-0.0164658	0.511457	0.18975	-0.185933	-0.390078	0.390078
EPHA10	-0.122042	0.113735	-0.053157	0.142168	0.21557	0.0398968	0.0885577	-0.159408	0.159408
SNORA65	-0.000165823	0.0243995	0.0589579	-0.0136968	-0.11178	-0.160624	0.0167608	0.077912	-0.077912
RPL23AP25	-0.303289	0.252712	-0.0750974	0.132779	0.347671	0.116874	0.0638447	-0.319884	0.319884
CEACAM22P	0.177899	0.112822	0.216091	0.110867	-0.133869	-0.158603	0.285926	0.185719	-0.185719
IL21R-AS1	-0.178773	0.178277	-0.0606324	-0.0281732	0.264731	0.0234878	0.195704	-0.214144	0.214144
MIR4786	0.707236	-0.416871	0.0629551	-0.379546	-0.563433	-0.0655628	-0.169798	0.514077	-0.514077
TAF7L	0.342555	0.0361152	0.264544	-0.0258792	-0.249035	-0.0120288	0.324683	0.233963	-0.233963
TMEM145	-0.224665	-0.00836262	-0.250395	-0.178651	0.250261	-0.0292942	-0.0512696	-0.192967	0.192967
CLEC18A	-0.363821	0.253743	-0.163139	-0.0381069	0.509236	0.193508	0.0832611	-0.46046	0.46046
FZD10	-0.125277	0.289502	0.177047	0.367041	0.214946	0.156309	0.303365	-0.184183	0.184183
IGHV3-74	0.289138	0.340329	0.517571	0.222173	-0.184531	0.00843333	0.280235	0.185337	-0.185337
SCYL2P1	0.748754	-0.306485	0.266088	-0.109845	-0.586272	0.0676784	0.0032149	0.549138	-0.549138
LRP1B	0.281744	-0.100658	0.294459	0.36812	-0.391824	-0.0624839	0.310768	0.426429	-0.426429
REELD1	0.0674751	-0.0850552	-0.132882	-0.100133	0.0179452	-0.0157493	-0.0253976	-0.014216	0.014216
RNU6-118P	0.0678558	0.030855	0.0641602	0.128016	-0.0338524	0.0622728	0.124486	0.0369571	-0.0369571
LINC02388	0.0326632	-0.178588	-0.136801	-0.0890784	-0.0986626	-0.0657536	0.0757853	0.0956641	-0.0956641
SLC22A7	-0.271057	-0.0894665	-0.375305	-0.187649	0.342841	0.335445	-0.380209	-0.291095	0.291095
HGC6-3	-0.230664	0.0534261	-0.174137	-0.0859786	0.207816	-0.0112832	-0.154414	-0.228315	0.228315
LINC01704	-0.183316	0.0596341	-0.00359644	0.0342286	0.0386716	-0.212619	0.153318	-0.0379036	0.0379036
GPR89B	0.841056	-0.297738	0.313708	-0.140148	-0.650461	-0.0199636	-0.0566575	0.586616	-0.586616
RSKR	0.878197	-0.347088	0.316596	-0.160044	-0.716629	-0.0518831	0.0621762	0.642449	-0.642449
MYO1A	-0.098489	0.213326	0.166926	0.168621	0.032291	-0.0504396	0.229845	-0.0360591	0.0360591
RFLNA	-0.345823	0.508484	0.148197	0.259853	0.477332	0.149133	0.3886	-0.420809	0.420809
ZNF664-RFLNA	-0.345823	0.508484	0.148197	0.259853	0.477332	0.149133	0.3886	-0.420809	0.420809
PSMC1P12	-0.0999127	-0.0653116	-0.179726	-0.160765	0.118689	0.0539721	-0.137219	-0.102733	0.102733
GMNC	0.423985	-0.332242	-0.0100179	-0.167042	-0.369659	0.00925925	-0.237398	0.362	-0.362
ANKRD7	-0.0578688	-0.0723628	-0.0224081	0.042657	-0.0718817	-0.0925541	0.0956563	0.0497434	-0.0497434
HOXC6	-0.0891367	0.284867	0.216931	0.249163	0.155827	0.182582	0.349395	-0.0946524	0.0946524
SMCR8	0.941731	-0.3146	0.443869	-0.0767706	-0.770486	0.00241704	0.0566888	0.695789	-0.695789
CYP1A1	0.205012	-0.126925	0.0441916	-0.118254	-0.200777	-0.113863	-0.11787	0.150882	-0.150882
RPS16P1	-0.666437	0.242121	-0.347611	-0.0224541	0.664103	0.0940692	-0.134434	-0.578052	0.578052
ZNF492	0.312854	-0.0313492	0.208088	0.124095	-0.200414	0.151243	0.0714746	0.247317	-0.247317
DLGAP4-AS1	0.0812735	0.123996	0.06316	0.0819357	0.239885	0.817778	0.00706284	-0.191716	0.191716
LOC285453	0.140034	-0.0453191	0.145837	-0.0230765	-0.231884	-0.219396	0.00881944	0.271694	-0.271694
USP50	0.164768	0.140271	0.19907	0.102786	0.0283825	0.473316	0.190692	-0.057328	0.057328
MIR3132	0.166346	-0.295812	-0.244053	-0.312581	-0.0734402	-0.028003	-0.294661	0.104673	-0.104673
CD40LG	0.241966	0.486424	0.646031	0.326993	-0.12183	0.0618032	0.301654	0.108854	-0.108854
RPL18P13	-0.259365	0.200295	0.0145551	0.117362	0.160191	-0.0958378	0.107455	-0.140685	0.140685
SNORD6	0.599464	-0.0819091	0.436494	0.166678	-0.560871	-0.105464	0.188419	0.464916	-0.464916
LINC01237	0.397622	0.118069	0.344298	0.0559893	-0.25875	-0.128159	0.300102	0.269016	-0.269016
TREML1	-0.25371	0.460573	0.151444	0.0657593	0.281743	-0.0247401	0.258416	-0.216414	0.216414
RNU6-611P	-0.0654661	-0.0493124	-0.127567	-0.0934685	0.00429361	-0.0923408	-0.00752925	0.0867726	-0.0867726
SOWAHA	-0.00751972	-0.0882843	-0.0173415	0.258108	-0.0248822	0.0334639	-0.138023	0.0405112	-0.0405112
ZDHHC20	0.912111	-0.284638	0.488471	0.0200071	-0.780561	-0.0131995	0.127179	0.723257	-0.723257
LOC101927888	0.933317	-0.426934	0.257558	-0.274235	-0.738926	-0.00993397	-0.122537	0.66681	-0.66681
MTMR7	0.487844	-0.100077	0.327952	0.1194	-0.39035	0.294549	0.171868	0.358804	-0.358804
ZNF99	0.303587	-0.111717	0.115153	0.000646521	-0.225351	-0.0444345	0.110465	0.216266	-0.216266
PRRX2	-0.706613	0.605455	-0.0603803	0.320789	0.839456	0.289979	0.2973	-0.701595	0.701595
RPL5P29	-0.349478	0.164944	-0.103881	0.0676141	0.321687	0.109771	-0.0503901	-0.281531	0.281531
CITED1	-0.587445	0.337134	-0.143986	0.229497	0.547259	-0.0424703	0.10973	-0.444526	0.444526
SDCBPP3	0.614944	-0.148886	0.313095	-0.0486768	-0.462696	0.072814	-0.00833726	0.438801	-0.438801
DDX10P1	0.349892	-0.133926	0.108172	0.00971735	-0.264464	-0.00355042	0.0894745	0.285832	-0.285832
RPS13P8	-0.736468	0.286338	-0.267768	0.0711854	0.562299	-0.0662117	-0.0325488	-0.470922	0.470922
SNORD60	-0.557962	0.263307	-0.187846	-0.00956723	0.414105	-0.152942	0.00994717	-0.397941	0.397941
RPL13AP18	-0.682553	0.250987	-0.326158	0.0475533	0.65239	0.159591	-0.0393606	-0.510597	0.510597
LOC102724593	-0.00718011	0.332826	0.254746	0.249403	0.116258	0.0981541	0.228457	-0.078307	0.078307
MYBL2	-0.273749	0.649675	0.322465	0.33709	0.405296	0.233487	0.296978	-0.31327	0.31327
TSPEAR	-0.125255	-0.262943	-0.41998	-0.320741	0.151091	0.07104	-0.516248	-0.122216	0.122216
STAP1	0.0353764	0.496878	0.488591	0.300644	0.0575242	0.137189	0.365736	0.0295118	-0.0295118
RPL5P30	0.553837	-0.245531	0.156817	-0.11356	-0.433444	0.0869507	-0.0324418	0.345116	-0.345116
RPL31P52	-0.391298	0.213789	-0.102161	0.0362425	0.298012	-0.132213	0.115234	-0.291053	0.291053
CBWD6	-0.0437329	-0.102917	-0.0922703	0.0755007	-0.030881	-0.0135897	-0.0685266	0.0466603	-0.0466603
MTATP8P1	0.528152	-0.332253	0.0592529	-0.201852	-0.438401	0.039085	-0.113951	0.402627	-0.402627
RPS2P48	-0.456686	0.359169	-0.10066	0.162136	0.592274	0.233838	0.0620324	-0.462983	0.462983
MANCR	0.135119	-0.0469942	0.0932583	-0.0441837	-0.188951	-0.191455	0.257702	0.121303	-0.121303
DNAH17	-0.18901	0.313824	0.107589	0.334791	0.301834	0.3756	0.182308	-0.260635	0.260635
PON1	-0.183984	0.178253	0.0436472	0.202919	0.133666	-0.0926741	0.249525	-0.109741	0.109741
LINC01635	-0.433843	0.188694	-0.180548	-0.0505892	0.3717	-0.0598445	0.0669132	-0.360567	0.360567
PYCARD-AS1	-0.359665	0.364044	-0.00296662	0.14285	0.47741	0.450599	0.0551886	-0.406105	0.406105
CYP3A43	0.266109	-0.166571	0.0561927	-0.0332657	-0.242078	0.0172243	0.0138818	0.264196	-0.264196
FAM153A	0.238665	-0.111323	0.124606	0.00927244	-0.268952	-0.0468603	0.0687628	0.173051	-0.173051
PROK2	0.205542	0.246633	0.41316	0.288801	-0.20326	0.0031779	0.230571	0.161651	-0.161651
LINC00839	-0.141333	0.440317	0.279878	0.387146	0.229119	0.187611	0.426764	-0.207438	0.207438
SPDEF	-0.565368	0.221096	-0.389122	-0.05719	0.741856	0.230829	-0.107063	-0.602091	0.602091
FRMD7	0.431157	-0.453218	-0.0447799	-0.202097	-0.429608	-0.0477245	-0.312965	0.385423	-0.385423
FOXP4-AS1	-0.47955	0.273072	-0.163142	0.169361	0.526487	0.176773	-0.00044045	-0.383089	0.383089
DPRXP4	0.239491	0.0732346	0.216948	0.0556631	-0.178531	-0.0878521	0.28668	0.213901	-0.213901
VN1R106P	0.630553	-0.298934	0.118841	-0.233867	-0.48286	-0.0211362	-0.0417342	0.421562	-0.421562
HNRNPLP1	-0.0992715	-0.00598051	-0.136776	-0.106895	0.122746	0.00568595	0.00752767	-0.085217	0.085217
ZC3HAV1L	0.874511	-0.278127	0.432416	0.00166618	-0.715455	0.0472316	0.116742	0.680003	-0.680003
OVOS2	-0.075809	0.136353	0.123894	0.202744	-0.00422943	-0.163097	0.277374	0.03234	-0.03234
MIR616	0.721038	-0.327307	0.193266	-0.0847422	-0.588199	-0.0397626	-0.011437	0.50808	-0.50808
GCNT4	0.80634	-0.136186	0.549144	0.137349	-0.691878	0.0269177	0.248504	0.673751	-0.673751
LOC149844	0.311689	-0.165271	0.0622996	0.0109828	-0.201081	0.0640527	-0.0701165	0.230731	-0.230731
HASPIN	0.281554	0.074778	0.314944	0.0410318	-0.260017	-0.0458163	0.206973	0.250573	-0.250573
FAM111B	0.476581	0.210889	0.572008	0.12936	-0.325807	0.0330248	0.293529	0.30424	-0.30424
S1PR4	-0.659055	0.629114	-0.0669072	0.239553	0.852162	0.34063	0.0535452	-0.713645	0.713645
WSCD2	-0.0233347	0.102964	0.162906	0.23889	0.0383107	0.00743768	0.263145	0.0557554	-0.0557554
TMEM266	-0.232883	0.294085	-0.0264223	0.0960829	0.403015	0.32311	-0.058961	-0.357386	0.357386
XRCC6P4	-0.494103	0.120623	-0.257425	-0.0841173	0.345378	-0.0261618	-0.0862512	-0.299309	0.299309
CNTD1	0.0932868	0.0857359	0.0950352	0.100855	0.16033	0.83968	0.00502332	-0.133637	0.133637
RNU6-94P	-0.564424	0.193504	-0.204655	0.0865804	0.380038	-0.0787642	0.112303	-0.36026	0.36026
LINC02884	-0.0394068	0.222213	0.258231	0.363567	-0.026319	-0.111458	0.286544	0.0618308	-0.0618308
FSIP2-AS2	0.126713	-0.0506367	0.102471	0.0854465	-0.202725	-0.189778	0.235635	0.163887	-0.163887
NOS1	0.355947	-0.121335	0.11284	0.123276	-0.208765	0.113729	0.171415	0.264481	-0.264481
ZC3H11B	0.793316	-0.291464	0.305379	-0.163594	-0.630599	0.00883984	-0.00523699	0.631078	-0.631078
CIDEA	-0.302389	0.343055	0.188192	0.796902	0.253414	0.119614	0.169487	-0.189678	0.189678
CXCL11	0.318459	0.226742	0.524323	0.150033	-0.308399	0.0435102	0.109005	0.240966	-0.240966
RBBP4P2	0.541141	-0.239444	0.224614	-0.12	-0.466919	0.0186493	-0.065258	0.420187	-0.420187
ANKRD61	-0.0951614	-0.0252322	-0.107676	-0.0521799	0.0687592	-0.0345836	-0.030904	-0.0320255	0.0320255
LOC728485	-0.282185	0.0813112	-0.200833	0.0647857	0.414489	0.193953	0.0601499	-0.329004	0.329004
CGN	0.160112	0.0957281	0.21328	0.270744	-0.0715397	-0.00508366	0.275627	0.0839479	-0.0839479
SLC9C2	0.16396	0.0660382	0.178963	0.107421	-0.0907827	0.0720177	0.013985	0.0925133	-0.0925133
FFAR4	-0.168709	0.453065	0.383393	0.683275	0.148768	0.00388893	0.331937	-0.0597791	0.0597791
IL6	0.0135959	0.37952	0.415793	0.519025	-0.0380371	-0.0162937	0.333809	-0.0212366	0.0212366
LOC100129215	-0.521563	0.367162	-0.162138	0.0555087	0.587982	0.0761996	0.1471	-0.486346	0.486346
DLEU1-AS1	0.0109542	0.415982	0.464919	0.374346	-0.00813591	0.070008	0.376655	-0.0296632	0.0296632
DLEU7	0.0109542	0.415982	0.464919	0.374346	-0.00813591	0.070008	0.376655	-0.0296632	0.0296632
SCAT8	0.0313816	0.128261	0.222229	0.206216	-0.120275	-0.0755631	0.292152	0.0745512	-0.0745512
FOXD4	-0.397768	0.133676	-0.194543	0.0333243	0.368073	-0.056694	0.0160537	-0.293452	0.293452
LINC01239	0.347016	0.0418988	0.394037	0.329865	-0.309558	-0.00771837	0.52771	0.330675	-0.330675
LINC02067	0.242495	-0.0644754	0.0851441	-0.0708151	-0.12127	0.399426	-0.0433339	0.0542634	-0.0542634
LOC101927572	-0.276586	0.291264	-0.0371139	0.0350138	0.446392	0.365481	0.0330353	-0.400359	0.400359
SOAT2	-0.291017	0.318113	0.0808936	0.221841	0.283481	-0.00062361	0.323303	-0.259244	0.259244
GPC5	0.251385	-0.139626	0.128821	0.00577354	-0.263052	0.0272276	-0.123967	0.253164	-0.253164
RNU6-762P	0.412393	-0.179497	0.0638297	-0.156495	-0.312648	-0.204142	-0.073142	0.254452	-0.254452
CAPN6	0.290509	0.0140834	0.278628	0.208734	-0.241568	-0.0514393	0.14009	0.242739	-0.242739
RPS6P26	-0.758002	0.23618	-0.314695	0.0757008	0.526336	-0.191155	-0.0317306	-0.455939	0.455939
PPT2-EGFL8	0.0837113	0.139442	0.0708514	0.0976587	0.2432	0.839992	0.0175351	-0.232209	0.232209
PRR29	-0.198704	0.381009	0.0945531	0.23581	0.514146	0.827035	0.069229	-0.444159	0.444159
CYP21A2	-0.395949	0.317294	-0.173651	0.000158902	0.620939	0.543629	0.0584168	-0.491561	0.491561
LOC100288175	-0.317022	0.345395	0.0173435	0.168199	0.413613	0.0780912	0.141784	-0.426853	0.426853
RPL21P80	-0.812697	0.324679	-0.369674	0.0843135	0.760482	0.125144	-0.113775	-0.621134	0.621134
DHRS4L1	-0.516651	0.257184	-0.190253	0.104898	0.463155	0.0387376	0.0048393	-0.389155	0.389155
LRRC56	-0.330938	0.4031	-0.0534926	0.127976	0.645681	0.377087	0.180056	-0.516119	0.516119
C21orf62	0.135137	0.0173818	0.245951	0.118052	-0.257687	-0.215273	0.257162	0.216952	-0.216952
LOC105377590	-0.531571	0.193257	-0.390408	-0.0891927	0.712203	0.365436	-0.187398	-0.601858	0.601858
FTCD	-0.34481	0.109262	-0.278625	-0.051442	0.387822	0.110589	0.0256564	-0.298435	0.298435
EXO1	0.190566	0.246888	0.421973	0.114359	-0.196669	-0.0922149	0.229909	0.182811	-0.182811
OVCH1	0.580988	-0.168803	0.27247	-0.0448592	-0.480312	0.00505064	0.196466	0.382491	-0.382491
ALK	0.00168562	0.142026	0.105461	0.124452	0.0602768	-0.00865837	0.255156	0.00764087	-0.00764087
CALCB	0.0747522	0.082068	0.149169	0.118607	-0.0204849	0.102285	0.0951208	0.0517374	-0.0517374
NPIPA5	-0.112916	0.0638875	-0.0491667	0.025969	0.0797825	-0.0277422	0.134549	0.0104998	-0.0104998
RNASE2	-0.102211	0.558888	0.44735	0.357522	0.112032	0.124345	0.45404	-0.0950639	0.0950639
LOC101927855	-0.111421	0.0805182	0.025358	0.0991411	0.0724692	-0.0197112	0.0320073	-0.114806	0.114806
CRIP1	-0.641941	0.512259	-0.186454	0.167111	0.875937	0.37803	0.057721	-0.734	0.734
FBXW11P1	0.811269	-0.389664	0.217949	-0.234794	-0.670329	-0.073235	0.0486764	0.59125	-0.59125
ADAD2	-0.280485	0.168734	-0.184295	-0.0634003	0.442402	0.256897	-0.0936816	-0.334843	0.334843
CD5L	-0.147248	-0.0150452	-0.171196	-0.0214939	0.140945	-0.0292451	-0.308236	-0.0971795	0.0971795
RGR	-0.0760053	-0.124651	-0.216673	-0.115338	0.0826751	-0.0168303	-0.35992	-0.00788117	0.00788117
RNU6-892P	0.0679521	-0.0752219	-0.0169429	0.0121468	-0.0496655	0.0651352	-0.00264346	-0.0301517	0.0301517
CRYBB3	-0.457384	0.142144	-0.334724	-0.110587	0.516773	0.0175192	-0.0314394	-0.442421	0.442421
S100A3	-0.581216	0.519629	-0.0564084	0.237791	0.631547	0.148127	0.233665	-0.544345	0.544345
ST7-OT4	0.506543	-0.392248	-0.0189906	-0.178795	-0.389663	0.0252492	-0.0995031	0.369902	-0.369902
C16orf95	-0.286326	0.173318	-0.231154	0.0384529	0.557946	0.403672	-0.167179	-0.473985	0.473985
ABCC6P1	0.112541	0.039577	0.122227	0.236791	-0.0673404	0.0312807	0.148832	0.116122	-0.116122
SLC3A1	0.214551	-0.0147191	0.0872302	0.0523679	0.0594653	0.800787	0.0221425	-9.40195e-05	9.40195e-05
LOC102724163	-0.0800186	0.406789	0.336591	0.283004	0.08808	0.0348546	0.333985	-0.0504844	0.0504844
LOC100421173	0.54241	-0.45919	-0.004241	-0.342268	-0.547936	-0.161576	-0.112894	0.437686	-0.437686
C2orf66	0.675577	-0.127385	0.378524	-0.060287	-0.54927	-0.0732402	0.249715	0.491166	-0.491166
MS4A1	0.278886	0.471014	0.692129	0.37529	-0.195035	0.0307452	0.336921	0.197729	-0.197729
RNU6-322P	-0.101423	0.13204	-0.0204605	0.0332546	0.158092	0.0274001	0.0335389	-0.121554	0.121554
MIR23B	0.457013	-0.208696	0.075374	-0.165041	-0.249904	0.089876	-0.0166341	0.187136	-0.187136
H3C9P	0.0196772	-0.0924291	-0.0713649	-0.203023	-0.0901686	-0.117418	-0.042905	0.0799619	-0.0799619
SNX32	-0.0274035	0.229584	0.0748971	0.154737	0.37836	0.903435	0.0751913	-0.33366	0.33366
ARHGAP23P1	0.684193	-0.303936	0.145781	-0.242588	-0.418321	0.167285	-0.149205	0.419248	-0.419248
LINC01681	-0.132029	-0.167173	-0.267749	-0.292722	0.0117141	-0.195979	0.0131871	-0.0450452	0.0450452
ACVR1C	0.34098	0.131413	0.582624	0.74414	-0.384658	0.0584475	0.316791	0.337773	-0.337773
FAM178B	-0.608919	0.304251	-0.27381	0.0870439	0.679453	0.194718	0.0931024	-0.627829	0.627829
PKP1	-0.0797886	0.321065	0.348185	0.508719	0.0240844	-0.00952126	0.506977	-0.00559534	0.00559534
EMX2OS	0.0695518	0.312856	0.412523	0.586689	-0.0285419	-0.081353	0.46824	0.0987725	-0.0987725
RTEL1	0.674544	-0.207421	0.210563	-0.120272	-0.41167	0.128826	0.0231835	0.423446	-0.423446
PSMD8P1	0.150694	-0.149378	-0.0888176	-0.284564	-0.0848208	0.031027	-0.174784	0.0773018	-0.0773018
LOC100420839	-0.423305	0.236211	-0.107333	0.11188	0.367427	0.00372313	0.153174	-0.335719	0.335719
FOXI2	0.248158	-0.0838272	0.0789663	-0.0423772	-0.100081	0.0987926	-0.00440675	0.113574	-0.113574
BCL2L2-PABPN1	0.434642	-0.0945799	0.244534	0.0455698	-0.403147	-0.145208	0.273904	0.361556	-0.361556
SOHLH2	-0.15265	-0.114919	-0.161442	-0.0477616	-0.008655	-0.147806	0.0560479	-0.0204305	0.0204305
RP1L1	0.162791	-0.0573931	-0.00859142	-0.0500486	0.0313887	0.143454	-0.104647	0.016286	-0.016286
SMIM9	0.12074	-0.113993	-0.0332602	-0.0876004	-0.14461	-0.130012	-0.111929	0.175201	-0.175201
LINC00304	0.112745	0.0165159	0.0295517	-0.089755	0.0142636	0.0975082	0.031942	0.0328398	-0.0328398
OCA2	0.0930769	0.0888704	0.209527	0.271681	-0.0762764	-0.0467155	0.388646	0.122524	-0.122524
LIPJ	0.205833	-0.0806136	0.102536	-0.0708045	-0.217964	-0.0154359	0.0271155	0.169652	-0.169652
LOC106699570	0.102674	-0.134365	-0.0087036	-0.0609729	-0.125862	-0.0824947	0.115609	0.132261	-0.132261
MIR4432HG	0.122205	-0.360274	-0.263749	-0.342592	-0.138843	-0.126691	-0.351158	0.134517	-0.134517
CACNA1B	0.169612	-0.0685242	-0.032081	-0.125051	-0.0296624	0.0643966	0.143531	0.0294421	-0.0294421
SLC6A10P	-0.0837836	-0.0703766	-0.226618	-0.18033	0.149918	0.0174214	-0.22909	-0.00406159	0.00406159
STARD4-AS1	0.155711	0.0544989	0.0819318	0.0474452	0.0755873	0.63325	-0.0780839	-0.0857754	0.0857754
MYT1	-0.260066	0.0263063	-0.279611	-0.0490152	0.339323	0.0396614	-0.220231	-0.262305	0.262305
SLX4IP	0.823342	-0.321823	0.387977	-0.0323889	-0.743206	-0.0570637	0.134949	0.696472	-0.696472
RPS13P3	-0.337928	0.113385	-0.0754467	-0.00521117	0.147845	-0.168917	0.0783551	-0.1689	0.1689
EML2-AS1	-0.452601	0.453454	-0.037249	0.16987	0.615733	0.252783	0.171326	-0.51599	0.51599
NOG	-0.366531	0.12264	-0.0823323	0.225431	0.30946	0.119574	0.116557	-0.25487	0.25487
DPEP3	-0.394119	0.363058	-0.0175312	0.184191	0.390452	0.0849426	0.160787	-0.337736	0.337736
CLIC3	-0.633131	0.328945	-0.355707	0.0789261	0.853689	0.449525	-0.167104	-0.700178	0.700178
FOXD3	-0.450755	0.219743	-0.142904	0.161624	0.47928	0.197726	0.00300797	-0.416121	0.416121
RPL21P98	-0.794703	0.263512	-0.366075	0.086097	0.631609	-0.0512111	-0.0302395	-0.51708	0.51708
NAP1L4P3	0.128402	0.0330608	0.098382	-0.0930844	-0.131353	-0.144283	0.041759	0.163576	-0.163576
SCIN	0.16554	0.400227	0.625482	0.625421	-0.149592	0.0898308	0.517512	0.136415	-0.136415
TAFA1	-0.161212	0.18431	0.142253	0.177378	0.0483079	-0.0559936	0.312997	-0.0299233	0.0299233
NLRP2	-0.111981	0.387964	0.243554	0.221602	0.102418	-0.0795832	0.213399	-0.0247242	0.0247242
CCDC85A	0.764762	-0.255175	0.248582	-0.0884453	-0.442438	0.188195	-0.147395	0.424629	-0.424629
CTCF-DT	-0.0734125	-0.0215467	-0.121686	-0.0148036	0.127586	-0.0713947	0.102291	-0.0361009	0.0361009
DNAH11	0.315671	-0.0105248	0.189738	0.0429082	-0.143946	0.534624	0.0507672	0.143541	-0.143541
FALEC	0.449797	-0.146797	0.129782	-0.0789831	-0.263774	0.0806229	-0.00329425	0.276288	-0.276288
ELF3	0.0266985	0.190265	0.191378	0.15229	0.0403138	-0.0083043	0.319041	0.0175616	-0.0175616
KARS1P2	0.182123	-0.165694	-0.0137405	-0.00852901	-0.170727	0.00655881	-0.0249493	0.161743	-0.161743
CYP2D6	-0.212582	0.275031	-0.0219228	0.119758	0.382382	0.16467	0.149175	-0.343516	0.343516
LOC107987478	-0.212582	0.275031	-0.0219228	0.119758	0.382382	0.16467	0.149175	-0.343516	0.343516
LOC107987479	-0.212582	0.275031	-0.0219228	0.119758	0.382382	0.16467	0.149175	-0.343516	0.343516
COSMOC	-0.585202	0.479843	0.00759267	0.278727	0.565097	0.191914	0.208242	-0.507818	0.507818
NECTIN1-DT	-0.0172368	0.129638	0.0609387	0.019403	0.122423	0.0638781	0.116797	-0.0533201	0.0533201
GPR150	-0.2727	0.433125	0.202624	0.279062	0.266386	0.0790351	0.342702	-0.245246	0.245246
ZNF724	0.811639	-0.275881	0.336857	-0.0722003	-0.64094	0.0563244	0.0175176	0.625934	-0.625934
LOC105370906	-0.379087	0.183608	-0.0930173	0.156541	0.326556	0.0192704	0.19413	-0.276597	0.276597
C15orf62	-0.2985	0.365432	0.0112339	0.194636	0.460015	0.288866	0.135381	-0.425415	0.425415
MIR378D2HG	-0.294743	0.16436	-0.0325709	0.0973777	0.208172	-0.114323	0.2163	-0.111833	0.111833
HES5	-0.615626	0.165616	-0.451139	-0.0708994	0.757239	0.308673	-0.246856	-0.666493	0.666493
KIF18B	0.111939	0.394179	0.363843	0.129253	0.0809989	0.104721	0.177836	-0.0498138	0.0498138
C1orf189	-0.166659	-0.0519205	-0.158279	0.037628	0.0678817	-0.123016	-0.0917248	-0.0864169	0.0864169
PPP1R2B	0.183733	-0.108525	0.0741212	-0.0508308	-0.184223	0.0517738	0.0621592	0.220637	-0.220637
DNAI1	0.176028	-0.204088	-0.0538115	-0.181729	-0.224092	-0.175958	0.121587	0.270247	-0.270247
STAC2	-0.175409	0.255225	0.121937	0.232063	0.192878	0.0735423	0.272277	-0.106625	0.106625
RGPD2	0.0766304	0.173183	0.178808	0.0401101	-0.0400032	-0.0111852	0.184963	0.0282218	-0.0282218
KRT8P52	0.118533	-0.142821	-0.0640836	-0.187997	-0.129325	-0.158154	-0.150779	0.166441	-0.166441
LOC101929710	0.534956	-0.247801	0.216337	-0.0250794	-0.485631	-0.0176129	0.0176441	0.462696	-0.462696
GADL1	0.243056	-0.255969	0.0511985	-0.06224	-0.343296	-0.0983654	-0.0580521	0.312855	-0.312855
RPL26P37	-0.598434	0.111808	-0.358185	-0.162097	0.413073	-0.156034	-0.152207	-0.331574	0.331574
KNDC1	-0.224602	0.34642	0.0324614	0.216074	0.443794	0.278885	0.272276	-0.384443	0.384443
GPR88	0.371406	0.132704	0.429412	0.303723	-0.237218	0.15771	0.397705	0.241423	-0.241423
EIF2S3B	0.666316	-0.277513	0.166346	-0.133194	-0.449588	0.0539996	-0.0864398	0.489309	-0.489309
LHFPL1	0.461953	-0.160718	0.255456	0.0259042	-0.406935	0.00365971	0.0914847	0.382309	-0.382309
RRH	0.290781	-0.361517	-0.0918627	-0.20833	-0.324351	-0.147106	-0.196521	0.259102	-0.259102
LINC01118	-0.104692	0.0628463	-0.07856	-0.0247504	0.105358	-0.101304	0.0802243	-0.0463034	0.0463034
PEAK3	-0.472426	0.403978	-0.0733733	0.110366	0.587533	0.282673	0.0662911	-0.522046	0.522046
TLCD4-RWDD3	0.301889	-0.298845	-0.0463677	-0.0560156	-0.268115	0.01954	-0.108889	0.25364	-0.25364
KBTBD11-OT1	-0.402408	-0.0136979	-0.309282	-0.124076	0.246072	-0.0819822	-0.106828	-0.215429	0.215429
EVA1B	-0.740674	0.483838	-0.259675	0.164613	0.947002	0.428622	0.0198303	-0.799992	0.799992
LOC101929626	-0.427929	-0.053794	-0.434931	-0.197746	0.399303	-0.0197057	-0.219978	-0.353153	0.353153
SDC1	-0.232095	0.592208	0.334637	0.347986	0.353067	0.185686	0.25854	-0.236198	0.236198
NSRP1P1	-0.405397	0.025306	-0.340363	-0.117403	0.316591	-0.14321	-0.111695	-0.23012	0.23012
DNASE1L2	-0.616246	0.277006	-0.38121	-0.087483	0.803159	0.319759	-0.114844	-0.676364	0.676364
RGS13	0.527699	-0.00216842	0.549572	0.305864	-0.544891	-0.0234126	0.265953	0.413354	-0.413354
DPP4-DT	0.485042	-0.291197	0.0731843	-0.140422	-0.393472	0.00799633	-0.147025	0.305485	-0.305485
ODF3L1	-0.494698	0.463127	0.00286246	0.378462	0.544448	0.156089	0.250268	-0.472255	0.472255
TTLL10	-0.433039	0.19456	-0.232934	0.103551	0.540272	0.190768	-0.145055	-0.425121	0.425121
FAM209A	-0.243082	0.253296	0.0889642	0.155268	0.151133	-0.14259	0.148031	-0.175588	0.175588
EYS	0.450095	-0.167967	0.306732	0.223489	-0.432686	0.0378372	0.288723	0.348821	-0.348821
PCDHGC5	0.851934	-0.428767	0.170554	-0.309284	-0.650496	-0.0619535	-0.125351	0.603154	-0.603154
CD27	-0.295331	0.696102	0.30226	0.3512	0.528637	0.446888	0.211791	-0.406464	0.406464
LOC105371814	0.199337	-0.0316982	0.0746283	0.053601	-0.0603256	0.200741	-0.0508155	0.0385645	-0.0385645
CDHR4	-0.165778	0.29776	0.0915299	0.285165	0.286032	0.0360396	0.437499	-0.168269	0.168269
THEMIS	0.572127	0.246477	0.75919	0.313855	-0.4936	0.0490263	0.308551	0.439648	-0.439648
RPS4XP6	-0.715433	0.231468	-0.337493	0.0582358	0.583907	-0.0623381	-0.101356	-0.441495	0.441495
RPL36AP45	-0.694751	0.253641	-0.296903	0.0136217	0.524173	-0.0733229	-0.045725	-0.392754	0.392754
SMG1P6	0.527775	-0.263729	0.203402	-0.0100734	-0.537494	-0.0819139	0.135854	0.469101	-0.469101
SOSTDC1	0.305255	-0.117104	0.159755	0.0289309	-0.258493	-0.0157984	0.15069	0.297918	-0.297918
CD80	0.281179	0.343665	0.553672	0.204187	-0.246259	-0.0571699	0.369091	0.239339	-0.239339
RHCG	-0.155813	0.0870408	0.00371331	0.157846	0.104715	-0.0115016	0.329396	-0.0654743	0.0654743
ATP2B2	0.297602	0.0297091	0.262082	0.135868	-0.211328	0.00342094	0.0979186	0.167361	-0.167361
LINC01960	-0.233763	0.291172	0.0806892	0.368845	0.297412	0.0239388	0.331726	-0.188586	0.188586
BATF	-0.576877	0.767465	0.189858	0.366409	0.656825	0.20092	0.267977	-0.556714	0.556714
KMT5AP2	0.47984	-0.177735	0.151535	-0.163666	-0.336888	-0.0208727	0.0356203	0.34402	-0.34402
TCP1P3	-0.0801096	-0.0370159	-0.100247	-0.155822	0.0278315	0.0155082	-0.20565	-0.0444192	0.0444192
IGKV4-1	0.255163	0.466664	0.627704	0.381112	-0.128689	0.0552883	0.358936	0.156577	-0.156577
LINC02516	-0.0534166	0.144337	0.102694	-0.0112373	0.00479999	-0.1455	0.167252	-0.012072	0.012072
ACER2	0.919921	-0.302022	0.432336	-0.0538304	-0.784224	-0.0474352	0.00911528	0.728686	-0.728686
TRIM72	0.227329	-0.219157	-0.167515	-0.255404	-0.00427469	0.0929763	-0.113349	-0.0119463	0.0119463
PCDHB11	0.767742	-0.143511	0.448608	0.0244835	-0.566906	0.116578	0.172328	0.514342	-0.514342
OBSCN-AS1	0.225143	0.0387933	0.128127	0.0670701	0.0311002	0.434095	0.101365	0.00705279	-0.00705279
LINC02517	-0.14636	-0.0985699	-0.303266	-0.257263	0.160916	-0.0472225	-0.251274	-0.166099	0.166099
GAPLINC	-0.439863	0.566078	0.202191	0.344278	0.37355	-0.0420155	0.368244	-0.322052	0.322052
LOC105375304	-0.0531222	0.239542	0.277885	0.354046	0.00326595	0.0894305	0.132253	0.0371359	-0.0371359
SNORA5C	0.630995	-0.210241	0.196563	-0.141229	-0.41806	-0.0507607	0.0931558	0.378005	-0.378005
SLC22A1	-0.348849	0.256185	-0.0271241	0.180826	0.271951	-0.138913	0.224066	-0.209747	0.209747
TTC22	-0.126236	0.360863	0.138585	0.134184	0.216108	0.0676489	0.0683523	-0.119861	0.119861
OTOA	-0.232175	0.384952	0.182038	0.191114	0.248383	0.0270554	0.295492	-0.195057	0.195057
PXT1	0.0813368	-0.140254	-0.0566067	-0.109268	-0.095841	0.0256673	-0.176012	0.0395921	-0.0395921
SYCE1L	-0.534882	0.364483	-0.214366	0.108923	0.708019	0.286248	0.0576734	-0.653836	0.653836
AARD	-0.0635202	0.105903	0.0222502	-0.0645364	0.123405	0.101181	-0.0314163	-0.158636	0.158636
ATP2A1-AS1	-0.691032	0.27891	-0.3637	-0.0358328	0.686659	0.0370752	0.0202665	-0.568828	0.568828
KCNA7	0.0890165	-0.211866	-0.232533	-0.296339	0.0394172	0.0509846	-0.237543	0.0519114	-0.0519114
KCNJ1	0.0268262	0.079612	0.0435156	0.0538438	0.0178709	-0.00778045	0.171022	-0.00089819	0.00089819
HTRA4	0.228879	0.381954	0.535942	0.240979	-0.146056	-0.00212365	0.518707	0.0992098	-0.0992098
PPBP	-0.357648	0.264962	0.0178484	0.21001	0.19656	-0.00969495	0.0518543	-0.198607	0.198607
MMP17	-0.547496	0.475859	-0.180573	0.16071	0.873571	0.507211	0.0565015	-0.727492	0.727492
IGFN1	0.117124	0.240134	0.275616	0.303755	0.0112451	-0.00602818	0.386167	0.0446879	-0.0446879
MMP9	-0.431604	0.73062	0.235567	0.347056	0.54159	0.213959	0.236142	-0.456615	0.456615
TUBAL3	-0.139228	-0.0180029	-0.187117	-0.065861	0.195251	0.0841093	-0.194503	-0.185014	0.185014
RN7SKP195	0.261149	-0.29465	-0.169712	-0.312091	-0.199576	-0.0903671	-0.210849	0.158777	-0.158777
PLAC9P1	-0.595404	0.174496	-0.371331	0.0607576	0.616721	0.145874	-0.215342	-0.52028	0.52028
VPREB3	-0.615782	0.232101	-0.338963	-0.0891969	0.629436	0.0757591	-0.0456036	-0.531223	0.531223
LAP3P2	-0.00603565	0.0775687	0.0775164	-0.107872	-0.00714399	0.0565111	-0.0222406	0.0694984	-0.0694984
IGKV3-20	0.200862	0.521623	0.621399	0.376192	-0.056284	0.112211	0.302079	0.0904379	-0.0904379
ADORA2A-AS1	-0.197321	0.0781347	-0.195837	-0.0623136	0.351048	0.319608	-0.0545032	-0.338838	0.338838
SMPD3	-0.00728038	0.550921	0.400127	0.384009	0.313491	0.556223	0.27777	-0.266957	0.266957
EFHB	-0.127697	0.103555	0.0303849	0.10183	0.0882827	0.00760918	0.133116	-0.0393161	0.0393161
FAM66B	0.63826	-0.285674	0.157952	-0.0392413	-0.431181	0.170306	-0.0234807	0.425495	-0.425495
KCNA3	0.412178	0.281899	0.584562	0.229265	-0.273929	0.0539513	0.216292	0.304419	-0.304419
HS3ST3A1	-0.0933955	0.220766	0.0685825	0.247222	0.243322	0.246452	0.0902785	-0.224844	0.224844
MMEL1	-0.213351	0.354502	0.0181601	0.22435	0.488289	0.516683	0.0737516	-0.406521	0.406521
GUSBP2	0.546885	-0.165236	0.273545	0.0645731	-0.422526	0.0171032	0.126006	0.460969	-0.460969
ZNF860	0.607089	-0.0600421	0.451199	0.12058	-0.515635	0.0208226	0.283841	0.459951	-0.459951
OPN5	0.0867084	-0.204141	-0.140855	-0.283487	-0.0956149	-0.00739414	-0.206497	0.0384847	-0.0384847
SERTM1	0.048958	-0.215685	-0.175155	-0.137569	-0.0874485	0.0154649	-0.424645	0.0434887	-0.0434887
ANKK1	-0.313871	0.261724	-0.0781611	0.0195135	0.404389	0.116464	0.0593918	-0.327198	0.327198
HJURP	0.0228083	0.443223	0.416818	0.116886	0.0359578	0.0189568	0.258368	0.00997746	-0.00997746
LOC646665	-0.000893934	0.0100364	-0.0295867	-0.151236	-0.00546904	-0.100285	0.107432	0.00707995	-0.00707995
RPA4	0.401943	-0.0250424	0.27253	-0.0213295	-0.384385	-0.0877044	0.0992265	0.326616	-0.326616
FAM189A1	-0.0435098	0.279755	0.275956	0.357271	0.103706	0.0751316	0.443072	-0.0545368	0.0545368
LINC01108	0.0270103	-0.0435072	-0.0121808	-0.0116993	-0.0435586	-0.075884	0.0492225	0.111428	-0.111428
RLN1	-0.170336	0.0799822	0.0230375	0.0719766	0.0448904	-0.0755073	0.00991162	-0.0771601	0.0771601
RNF128	0.165791	-0.056755	0.121211	-0.0128275	-0.179344	0.0696705	0.118929	0.141223	-0.141223
TUFMP1	-0.560664	0.141065	-0.319438	-0.0653033	0.425294	-0.126956	-0.172618	-0.328638	0.328638
PCDHB8	0.801497	-0.247038	0.383366	0.0181795	-0.638047	0.0529878	0.101975	0.58781	-0.58781
MAFTRR	-0.0481235	0.116779	-0.0120117	0.000762025	0.179044	0.101358	0.0775085	-0.114335	0.114335
HNRNPH1P1	0.372935	-0.134751	0.0593629	-0.258104	-0.273797	-0.07791	0.0239667	0.291238	-0.291238
SNORD62B	0.734854	-0.270393	0.261365	-0.134528	-0.594715	-0.0480332	0.0623144	0.514056	-0.514056
BSG-AS1	-0.438022	0.297129	-0.104327	0.0614931	0.462082	0.13504	-0.0445477	-0.357586	0.357586
TREML2	0.11438	0.347217	0.329069	0.203792	-0.0408245	0.00693825	0.234863	0.0205431	-0.0205431
INTS6P1	0.277036	-0.0884431	0.180331	-0.0891846	-0.339973	-0.146224	-0.000591441	0.34428	-0.34428
RCVRN	-0.38148	0.341008	-0.042108	0.210544	0.427317	0.0582433	0.203616	-0.374429	0.374429
MTDHP3	-0.170656	-0.0213133	-0.192716	-0.113636	0.195395	0.0656659	-0.0706449	-0.175828	0.175828
PPP1R14B-AS1	-0.596012	0.447517	-0.117921	0.176982	0.619059	0.0978274	0.262459	-0.507734	0.507734
YTHDF3-DT	-0.739252	0.253543	-0.464112	-0.0455862	0.855867	0.313511	-0.174418	-0.724837	0.724837
RPL19P5	-0.56107	0.123584	-0.334686	-0.0223408	0.475914	0.0926527	-0.09481	-0.352699	0.352699
SCN8A	0.824961	-0.304761	0.35066	-0.083778	-0.680334	-0.0146378	0.100905	0.634093	-0.634093
DIP2A-IT1	0.018462	-0.0929496	-0.0882447	-0.178187	-0.0755068	-0.170349	0.0895947	0.106032	-0.106032
B3GALT1	0.139074	-0.0133699	0.239234	0.166308	-0.261806	-0.0850824	0.216298	0.174086	-0.174086
AOC4P	0.468795	0.167292	0.496999	0.485564	-0.232676	0.107386	0.396145	0.273458	-0.273458
LINC00937	-0.185085	0.546455	0.312136	0.219786	0.176095	-0.0126633	0.31912	-0.151977	0.151977
RPL6P3	-0.522099	0.0724564	-0.328488	-0.0222854	0.434564	0.0207167	-0.122767	-0.335186	0.335186
LRRC3B	0.141958	-0.0263776	0.149727	0.0890422	-0.115918	0.0295489	0.136219	0.11826	-0.11826
RAPGEF4-AS1	0.0970257	-0.165638	-0.132548	0.0516629	-0.062267	0.0604407	-0.288537	0.0157429	-0.0157429
LRRTM2	0.551739	-0.0761815	0.402711	0.148669	-0.444681	0.0825259	0.141861	0.376562	-0.376562
GRIP1	0.471564	0.0562465	0.50348	0.338183	-0.447238	-0.0537656	0.319835	0.426552	-0.426552
IL21R	-0.0838285	0.62919	0.437084	0.304668	0.240757	0.114631	0.235109	-0.197111	0.197111
KCTD16	0.239227	0.0872846	0.374344	0.414047	-0.23379	0.054673	0.209833	0.222184	-0.222184
RAB44	0.141682	0.438084	0.45083	0.329085	0.0669218	0.152845	0.341002	-0.0395434	0.0395434
RAET1G	-0.269568	0.372605	0.122483	0.345377	0.315745	0.107487	0.279841	-0.205308	0.205308
IBA57-DT	-0.30712	0.178798	-0.109008	0.0437503	0.311091	0.0141815	0.0467536	-0.304141	0.304141
GCSAML	0.474826	0.108943	0.557469	0.438834	-0.39577	0.0137342	0.343618	0.33828	-0.33828
TSPYL6	0.149455	-0.10537	0.00743697	-0.21157	-0.165507	-0.179641	-0.00349977	0.116811	-0.116811
ENO1-AS1	-0.354518	0.134111	-0.158748	0.0128866	0.341029	0.0560746	0.00556298	-0.309454	0.309454
HLX-AS1	-0.0836912	0.154434	0.0713431	0.216926	0.202065	0.306423	0.115832	-0.173397	0.173397
CASC18	-0.0212106	0.21136	0.286417	0.29952	-0.0752963	-0.038154	0.342934	0.0127002	-0.0127002
E2F7	0.574635	0.0279952	0.464139	0.00272801	-0.441099	0.038154	0.211812	0.440288	-0.440288
PIP5KL1	-0.458069	0.304019	-0.157176	0.0793881	0.534682	0.157357	0.0497343	-0.516739	0.516739
LINC02728	0.576281	-0.146859	0.322408	0.016662	-0.477904	-0.00656126	0.164201	0.428942	-0.428942
SELE	0.1475	0.172732	0.271053	0.267803	-0.0843402	0.0545659	0.136957	0.0694227	-0.0694227
LOC101927164	-0.558193	0.255839	-0.254315	0.0537633	0.575102	0.313905	0.000208569	-0.495662	0.495662
PCLAF	0.144697	0.452096	0.599039	0.290115	-0.1546	-0.102026	0.474825	0.157726	-0.157726
AP2B1P1	0.500833	-0.238518	0.132976	-0.197457	-0.411405	-0.0946916	-0.0201589	0.406813	-0.406813
SMIM1	-0.738861	0.223584	-0.521973	-0.0828903	0.888258	0.296674	-0.214469	-0.731513	0.731513
KRBA2	0.89385	-0.394221	0.259688	-0.215442	-0.674903	0.00471123	-0.0545818	0.620271	-0.620271
CHRM3-AS2	0.333029	0.331029	0.582218	0.235379	-0.282842	-0.0187121	0.306518	0.273988	-0.273988
GCSAM	0.34278	0.397849	0.574423	0.252578	-0.135925	0.257388	0.25185	0.213823	-0.213823
GJC3	-0.285342	0.329598	0.107514	0.464078	0.348934	0.180446	0.187809	-0.231078	0.231078
A1BG	0.141519	0.168543	0.235974	0.188186	-0.0638593	0.119462	0.245255	0.0723664	-0.0723664
DIAPH3	0.276704	0.261901	0.578814	0.355804	-0.265924	-0.0227192	0.43869	0.221823	-0.221823
PCAT6	-0.586332	0.428297	-0.224142	0.115575	0.785936	0.293198	0.0594212	-0.667752	0.667752
LRRC24	-0.534281	0.315013	-0.328123	0.0515304	0.858448	0.595656	-0.137808	-0.748701	0.748701
MLXIPL	-0.321214	0.362241	0.11006	0.715441	0.360055	0.181939	0.0938688	-0.272011	0.272011
MKX	0.322857	0.0754641	0.516674	0.573375	-0.328961	0.0906014	0.388566	0.302508	-0.302508
DLGAP2	0.0691052	0.0893817	0.17325	0.269488	-0.0391108	0.0577975	0.23826	0.0620451	-0.0620451
SCG2	0.131195	0.405087	0.569477	0.307565	-0.130474	-0.0771808	0.73331	0.106127	-0.106127
PLA2G4B	0.445329	-0.0920112	0.155115	-0.100809	-0.282955	-0.00475906	0.185626	0.263211	-0.263211
NODAL	-0.109825	-0.105669	-0.208939	-0.0968231	0.18435	0.14063	-0.0919532	-0.147029	0.147029
LOC102724719	-0.582417	0.0770117	-0.420702	-0.0606446	0.538935	0.0354606	-0.0704359	-0.424751	0.424751
LOC401957	0.557225	-0.321321	0.105578	-0.215304	-0.471586	-0.0430428	-0.123785	0.431526	-0.431526
ERVFRD-1	-0.0866746	0.0448674	-0.0174394	0.165743	0.0419336	-0.0871815	0.0339449	-0.0144353	0.0144353
KLHL2P1	0.697453	-0.381189	0.150965	-0.263373	-0.577013	0.0138114	-0.0975947	0.51799	-0.51799
DFFBP1	0.737379	-0.252413	0.231779	-0.0885336	-0.486225	0.017582	-0.00812787	0.44249	-0.44249
MFSD2B	-0.221677	0.230762	-0.0823258	0.0244326	0.377146	0.195268	0.0674689	-0.273824	0.273824
CDKL4	0.281161	-0.181326	0.0526715	-0.140524	-0.278451	-0.123423	-0.0535861	0.195895	-0.195895
FOSL1	-0.396358	0.529086	0.159632	0.406733	0.369624	0.000139853	0.327133	-0.336932	0.336932
TSPEAR-AS1	0.172652	0.127322	0.131124	0.0871366	0.066085	0.116443	0.180795	-0.0098071	0.0098071
APOA1-AS	0.0444895	-0.0950339	-0.169713	-0.121421	0.246552	0.784463	-0.253743	-0.17942	0.17942
SIGLEC8	0.0578484	0.391216	0.436296	0.313927	-0.00931379	0.0634487	0.428182	-0.00280969	0.00280969
DNMBP-AS1	-0.0378071	0.0413878	0.0168818	0.00429081	0.0552723	0.106368	0.124933	-0.0334851	0.0334851
OPN4	0.137741	0.0500069	0.00530185	-0.0338312	0.11353	0.163444	-0.0252734	-0.0685868	0.0685868
HSPD1P7	0.562562	-0.348112	0.0638651	-0.264782	-0.436519	0.0945296	-0.222236	0.409426	-0.409426
LINC01504	0.015748	0.20486	0.267166	0.231771	-0.0516292	-0.0209812	0.297467	0.0946678	-0.0946678
SLC19A3	-0.0593664	0.337506	0.399195	0.860559	0.00963085	0.0911947	0.306972	-0.00290113	0.00290113
DLX1	0.00958952	-0.06517	-0.0181584	-0.00258154	-0.0241249	0.00463245	0.0986855	0.0637861	-0.0637861
ATP1B4	0.654813	-0.202824	0.360022	-0.00653095	-0.555274	-0.0536873	0.366155	0.546906	-0.546906
BTBD16	-0.0737677	-0.0652224	-0.109083	-0.0741907	-0.00985383	-0.241519	0.0854092	0.0679744	-0.0679744
MTHFD1P1	0.376273	-0.265206	-0.0163176	-0.239701	-0.270935	-0.0079445	-0.103393	0.254924	-0.254924
LAMC3	-0.306832	0.364252	0.088386	0.327758	0.421232	0.205526	0.37418	-0.34676	0.34676
RN7SL608P	0.568691	-0.160128	0.272947	-0.110649	-0.503892	-0.115333	0.164075	0.470555	-0.470555
PAIP1P1	0.561299	-0.0886001	0.374493	0.0161652	-0.50924	-0.0694942	0.178803	0.503041	-0.503041
CXCL8	0.235595	0.30211	0.501387	0.38836	-0.224818	0.0220384	0.326057	0.164142	-0.164142
TMEM200A	0.34782	0.443623	0.801711	0.539402	-0.291455	0.03197	0.632145	0.234836	-0.234836
TFR2	-0.216432	0.476791	0.201197	0.195347	0.303454	0.0740505	0.326362	-0.214377	0.214377
SULT1A3	0.165167	-0.0486681	-0.0109309	-0.0707249	-0.0600539	-0.00393665	0.0959723	-0.00671153	0.00671153
SNORA5A	0.434596	-0.249831	0.0834561	-0.210345	-0.349791	-0.0268931	-0.172937	0.312978	-0.312978
C19orf71	0.0921731	0.0849777	-0.100272	-0.111185	0.365517	0.501377	-0.0282942	-0.287458	0.287458
TNFRSF4	-0.578871	0.361826	-0.313497	-0.024442	0.855981	0.41839	-0.0646418	-0.72717	0.72717
SEC14L6	0.157444	0.227382	0.388105	0.338039	-0.130657	-0.053039	0.425128	0.178927	-0.178927
NUTM2A	-0.337583	0.186194	-0.190539	0.0276095	0.424263	0.0948628	-0.0354373	-0.309904	0.309904
UBE2C	-0.168221	0.546862	0.392788	0.259426	0.205577	0.0116275	0.307135	-0.183061	0.183061
SLPI	-0.536149	0.555651	0.175304	0.582899	0.42894	0.0638102	0.404578	-0.387284	0.387284
NDUFB2-AS1	-0.127251	0.189039	-0.0494646	0.0876326	0.451375	0.88249	-0.109803	-0.397019	0.397019
VN1R108P	0.881729	-0.409538	0.309298	-0.199361	-0.7673	-0.0684348	-0.0134376	0.695276	-0.695276
RPL31P63	-0.665922	0.242512	-0.276648	0.0304906	0.526533	-0.134541	0.0464678	-0.3848	0.3848
ANKRD18A	0.173557	-0.338596	-0.150033	-0.137741	-0.249858	-0.0929985	-0.371795	0.167348	-0.167348
NACA4P	-0.753125	0.270494	-0.325483	0.00611464	0.617389	0.0149531	-0.0987454	-0.518997	0.518997
CH25H	-0.170601	0.350673	0.276787	0.433594	0.0967115	-0.0144061	0.267268	-0.156255	0.156255
PDCD1	-0.354668	0.322113	-0.101392	0.019698	0.53119	0.237563	0.0333461	-0.398982	0.398982
FLJ42969	-0.00479743	-0.155498	-0.17334	-0.263346	-0.00968554	-0.0960441	-0.265476	0.0163135	-0.0163135
LY86-AS1	0.0317242	-0.076445	-0.00318994	0.00494788	-0.128021	-0.0122078	0.0131507	0.062639	-0.062639
SNORD83A	0.238867	0.0443583	0.264429	0.0742496	-0.2717	-0.120731	0.176274	0.198785	-0.198785
LINC02026	-0.241277	0.0512245	-0.150684	-0.163228	0.184227	-0.0880425	0.0841274	-0.120968	0.120968
SPACA6P-AS	0.275854	-0.0441006	0.105204	-0.151984	-0.206276	0.0278913	0.101545	0.101073	-0.101073
SLITRK5	0.185529	-0.00241746	0.204833	0.210544	-0.194846	-0.0336593	0.104917	0.244603	-0.244603
CAP1P2	0.380246	0.0146864	0.304244	0.0154538	-0.274134	-0.00732075	0.095978	0.267588	-0.267588
TBX1	-0.222332	0.412085	0.0796102	0.354637	0.512934	0.41847	0.140789	-0.381841	0.381841
CPB2-AS1	0.00773885	0.174923	0.203366	0.178771	-0.0244192	0.0210815	0.229435	0.0777617	-0.0777617
GPR19	0.233428	0.0980467	0.257587	0.0566212	-0.182622	-0.0144314	0.0357341	0.164732	-0.164732
SLC10A6	0.720059	-0.16972	0.381178	0.000731922	-0.587324	-0.0463219	0.106867	0.520295	-0.520295
TPBGL	-0.414808	0.605755	0.197065	0.35377	0.433657	0.0129682	0.370794	-0.358891	0.358891
CCR7	-0.0892067	0.758404	0.585983	0.376912	0.235698	0.192505	0.38008	-0.188045	0.188045
LINC00923	0.72411	-0.410947	0.177848	-0.268446	-0.628892	-0.0845649	-0.116267	0.632777	-0.632777
SHANK2	0.405209	-0.136504	0.198253	-0.00245861	-0.339383	-0.00252481	0.190649	0.31486	-0.31486
HSP90AA6P	0.65592	-0.33694	0.217572	-0.1699	-0.612627	-0.106452	-0.0440603	0.588925	-0.588925
C3orf80	0.256258	0.133107	0.467799	0.413977	-0.259415	0.0854904	0.447494	0.231926	-0.231926
EIF4A2P3	0.429683	-0.160318	0.143501	-0.156039	-0.293894	0.071822	-0.117654	0.311114	-0.311114
NGEF	-0.170472	0.31987	0.0774106	0.0298548	0.32065	0.199986	0.3719	-0.191633	0.191633
KCNG1	-0.302233	0.30608	-0.0635539	0.0701745	0.505095	0.241089	0.0644984	-0.432245	0.432245
POMC	-0.655184	0.234905	-0.41878	-0.0146701	0.812908	0.388243	-0.239493	-0.711273	0.711273
HCG25	0.120042	0.145033	0.122858	0.0604855	0.156924	0.708559	0.0916086	-0.107449	0.107449
MARCO	-0.472515	0.513582	0.0901414	0.3761	0.486931	0.190437	0.202052	-0.421003	0.421003
LAMA5-AS1	-0.604868	0.146355	-0.518657	-0.128308	0.803843	0.347873	-0.194688	-0.674034	0.674034
ZNF603P	0.270333	-0.262812	-0.01322	-0.203488	-0.303403	-0.180978	-0.217322	0.26206	-0.26206
ASAH2	0.382302	-0.14458	0.168821	0.0368094	-0.314726	0.203316	0.0368642	0.311879	-0.311879
SLC25A10	-0.744479	0.358458	-0.40312	0.0869538	0.925322	0.328885	-0.121138	-0.749707	0.749707
FRRS1	0.933658	-0.337611	0.411384	-0.102805	-0.784863	-0.035464	0.0315211	0.692319	-0.692319
CHST5	0.196735	-0.0746914	-0.0906952	-0.287502	-0.0213644	0.00779759	-0.0818435	0.115763	-0.115763
LOC441996	0.378881	-0.365436	-0.0960791	-0.309593	-0.284568	0.00920501	-0.209692	0.28046	-0.28046
BRIP1	0.477591	0.250836	0.703071	0.363236	-0.432216	0.0508849	0.460338	0.399596	-0.399596
RDH10-AS1	0.00718253	-0.146969	-0.131699	-0.288375	-0.082759	-0.177682	-0.0575682	-0.0156957	0.0156957
LOC105371795	-0.407894	0.214226	-0.248127	0.0548718	0.605021	0.563168	-0.0176136	-0.542594	0.542594
ZNF26	0.815275	-0.185459	0.43256	-0.0310267	-0.672905	-0.0617744	0.101326	0.654197	-0.654197
FOXD3-AS1	-0.579306	0.24241	-0.273428	0.105099	0.605647	0.159856	-0.0653732	-0.515328	0.515328
SPRED3	0.0752432	0.131855	0.16858	0.0745043	-0.06452	-0.0689076	0.250641	0.00175068	-0.00175068
HOXD3	0.277541	0.226843	0.405736	0.405979	-0.0975824	0.198128	0.365381	0.144517	-0.144517
NCKAP5-AS2	0.552119	-0.0862641	0.294222	-0.0608893	-0.404673	-0.0289672	0.072145	0.455483	-0.455483
LOC100421465	0.231475	-0.145217	0.0396862	-0.116145	-0.217111	-0.0973242	-0.0306513	0.222401	-0.222401
CHST6	0.403409	0.102012	0.370688	0.0106405	-0.235211	0.00577577	0.400487	0.268275	-0.268275
LINC00907	-0.0607285	0.292529	0.259073	0.264303	0.0630096	0.0306753	0.392555	-0.0336764	0.0336764
PLEKHD1	0.215833	-0.139109	-0.0945678	-0.138154	-0.0381984	0.0719734	-0.239934	0.0833554	-0.0833554
AK3P3	0.84819	-0.450103	0.187462	-0.237686	-0.685444	0.0161904	-0.182887	0.591594	-0.591594
SRARP	-0.22211	-0.0114367	-0.203742	-0.087161	0.185741	-0.00201667	-0.215064	-0.159288	0.159288
GUSBP9	0.752737	-0.334275	0.24176	-0.119975	-0.614469	-0.108635	0.0680312	0.572627	-0.572627
TMEM63C	0.0669168	-0.00568312	-0.025662	0.0400929	0.0148727	0.0872348	-0.0739634	0.0319156	-0.0319156
PDC-AS1	0.405381	-0.190123	0.16623	-0.0754283	-0.465682	-0.251179	0.0720319	0.390733	-0.390733
RPS10P3	-0.708656	0.354319	-0.207729	0.111737	0.560068	-0.0530782	-0.0113268	-0.456397	0.456397
AFF2	0.411489	0.10389	0.530798	0.248352	-0.402938	-0.0025203	0.460257	0.36029	-0.36029
SPINK9	0.0111203	-0.212504	-0.125576	-0.18432	-0.100838	-0.00129278	0.00533548	0.0758771	-0.0758771
HTR2A	0.278488	0.322292	0.66183	0.445816	-0.291806	-0.0125259	0.687538	0.27398	-0.27398
PCDHGB1	0.837294	-0.402621	0.213447	-0.197107	-0.633164	0.071143	-0.12133	0.590276	-0.590276
RNASE13	0.00560565	-0.0938922	-0.221402	-0.171518	0.10803	0.0251424	-0.110323	-0.0227726	0.0227726
RFX4	-0.139152	-0.169723	-0.181232	-0.10514	-0.0313408	-0.0506763	-0.125349	-0.00394978	0.00394978
GRM5	0.279823	-0.00735138	0.291077	0.146386	-0.285801	-0.0794498	0.324762	0.210972	-0.210972
RPL7P13	-0.329382	-0.0793852	-0.2647	-0.158645	0.0475415	-0.461025	-0.0575493	0.0044163	-0.0044163
ALB	-0.00920216	0.0657362	0.0992477	0.190911	-0.0583143	-0.0859545	0.236081	-0.0168035	0.0168035
LRRC37A	0.048774	0.0921163	0.137537	0.173091	-0.0838788	-0.02362	0.223912	0.0385513	-0.0385513
RN7SK	-0.700153	0.27764	-0.387832	-0.0204123	0.766307	0.23008	-0.0949117	-0.659303	0.659303
SEPTIN3	0.170436	0.298254	0.413808	0.21057	-0.0945904	0.0257178	0.182059	-0.00617947	0.00617947
AQP5	-0.618168	0.372287	-0.106608	0.295789	0.587742	0.100234	0.0314169	-0.514157	0.514157
LEFTY1	-0.564632	0.199784	-0.215744	0.08714	0.422354	-0.121458	0.15483	-0.347898	0.347898
LMNTD2	-0.264608	0.413265	-0.0141451	0.102922	0.591409	0.412462	0.0822441	-0.488659	0.488659
SLC7A11	0.476877	0.169659	0.588085	0.250918	-0.426785	-0.0088037	0.343649	0.41972	-0.41972
C4orf19	0.145596	-0.0448232	0.113639	0.203749	-0.134667	0.0879071	0.00974089	0.0921947	-0.0921947
GSG1L	0.0407534	-0.119849	-0.0685661	0.105212	-0.0465946	-0.00137326	-0.0558659	0.0767378	-0.0767378
SCGN	-0.085565	-0.15027	-0.199777	-0.244381	0.0308881	-0.0155502	-0.0574398	-0.00574089	0.00574089
GPR55	-0.270938	0.452066	0.152712	0.168054	0.347819	0.0834378	0.130504	-0.286163	0.286163
HBA2	-0.695833	0.408764	-0.222009	0.186354	0.711184	0.177204	0.035061	-0.592271	0.592271
LRRN1	0.480377	0.0545237	0.553887	0.286027	-0.450836	0.0217816	0.39912	0.391283	-0.391283
RNU6-8	-0.694919	0.292573	-0.165499	0.162396	0.492863	-0.0275302	0.113687	-0.417416	0.417416
CARD14	-0.222536	0.165972	-0.15037	0.0525051	0.480831	0.447698	-0.122501	-0.381951	0.381951
FHP1	-0.435271	0.00306469	-0.341023	-0.14789	0.323478	-0.0933062	-0.107604	-0.225366	0.225366
MIR621	0.810216	-0.319357	0.267972	-0.148552	-0.646799	-0.0974784	-0.0423796	0.569566	-0.569566
CCNB2	-0.0160156	0.497944	0.441455	0.223547	0.106173	0.0720427	0.358018	-0.0464275	0.0464275
HSPA8P7	0.60229	-0.366819	0.128264	-0.20043	-0.525671	-0.116306	-0.0826432	0.486585	-0.486585
GATA5	-0.448785	0.315598	-0.12545	0.27956	0.58616	0.284242	0.0920887	-0.489975	0.489975
IGHG3	-0.285496	0.643077	0.333022	0.346761	0.39774	0.162898	0.252478	-0.301191	0.301191
GAD1	-0.00535576	0.0636549	0.146745	0.187721	-0.0457424	-0.0230832	0.354569	0.0508536	-0.0508536
PAX8	-0.257873	0.357155	0.105186	0.197307	0.236689	0.00438019	0.248731	-0.226298	0.226298
FLJ44635	0.868637	-0.156025	0.513906	-0.0397594	-0.694583	0.00733338	0.174392	0.65024	-0.65024
NHSL2	0.868637	-0.156025	0.513906	-0.0397594	-0.694583	0.00733338	0.174392	0.65024	-0.65024
OR52N4	0.181752	-0.0310916	0.103575	-0.0324942	-0.175446	-0.220285	0.220995	0.171566	-0.171566
GBX1	0.243013	-0.26509	-0.161534	-0.354431	-0.161143	-0.130898	-0.232282	0.124779	-0.124779
CLSPN	0.516008	0.0728043	0.483667	0.04094	-0.414802	-0.032739	0.200428	0.448803	-0.448803
ALLC	-0.0962566	0.0879528	0.0758991	0.11511	-0.00858693	-0.131341	0.153253	-0.00707397	0.00707397
SLC6A4	0.240953	-0.0923012	0.165526	-0.027575	-0.246154	-0.0719849	0.209624	0.25035	-0.25035
ATOH7	-0.328826	0.00363481	-0.26309	-0.162946	0.275352	-0.0358007	-0.13967	-0.271893	0.271893
FAM182A	-0.0404557	0.0858206	0.0480253	-0.0177541	-0.00569722	-0.163814	0.0215788	0.121386	-0.121386
DPF1	-0.444897	0.290145	-0.157589	0.0707659	0.539781	0.172157	0.12528	-0.468192	0.468192
LINC00612	0.044346	-0.241354	-0.29213	-0.317964	0.0605547	0.0887035	-0.270736	-0.0128828	0.0128828
MIRLET7IHG	0.891021	-0.295763	0.386764	-0.0575966	-0.688713	0.0258001	0.0822953	0.649206	-0.649206
ROBO2	0.478552	-0.25143	0.24609	-0.0478752	-0.482557	-0.0508386	0.0102252	0.368163	-0.368163
DNAH10	-0.119419	0.181938	0.0740832	0.1651	0.142523	0.0713396	0.12985	-0.0784098	0.0784098
LAX1	0.491945	0.311294	0.633472	0.221035	-0.302566	0.0624967	0.244097	0.344162	-0.344162
MUC13	0.0606037	-0.152583	-0.0759576	-0.0739592	-0.118664	-0.192343	0.109811	0.0855216	-0.0855216
TNFSF15	0.316807	0.435044	0.692169	0.340376	-0.256425	0.0641969	0.397213	0.260859	-0.260859
FOCAD-AS1	-0.610138	0.10281	-0.478262	-0.178458	0.640354	0.116453	-0.20133	-0.579272	0.579272
LOC101927692	0.459748	-0.110298	0.262185	0.0945872	-0.367141	0.0636943	0.108534	0.396574	-0.396574
ETV7	-0.387316	0.561406	0.154178	0.179649	0.440993	0.0423539	0.180303	-0.384554	0.384554
H3P14	0.044831	-0.0445922	-0.0541315	-0.0143164	0.0216968	0.0350701	-0.00929706	-0.0764344	0.0764344
PIK3CD-AS2	-0.625143	0.418822	-0.0925562	0.233681	0.568041	0.0415269	0.233084	-0.475099	0.475099
ZNF699	0.875198	-0.32136	0.399493	-0.0310229	-0.730483	0.00263766	0.0595716	0.695925	-0.695925
STPG2	0.589354	-0.356122	0.145014	-0.113401	-0.558289	-0.0274893	-0.0613888	0.487591	-0.487591
MCHR1	-0.205386	0.352108	0.114179	0.27364	0.268198	0.0229905	0.0826701	-0.223018	0.223018
C17orf113	0.334234	-0.0726082	-0.0194008	-0.0969329	0.0533095	0.318432	-0.133256	-0.0377197	0.0377197
MSTN	0.58956	-0.11811	0.469199	0.250821	-0.530874	0.0688647	0.349654	0.48257	-0.48257
IL13RA2	-0.0100781	0.378723	0.422037	0.384446	-0.000133173	0.0707722	0.534206	-0.0464551	0.0464551
GJB2	-0.0328304	0.34439	0.315147	0.31024	0.0715466	-0.0382869	0.215774	-0.0414928	0.0414928
NRG1	0.457269	0.122573	0.502241	0.124367	-0.347962	0.0249026	0.504117	0.304251	-0.304251
SCUBE1	-0.161016	0.292651	0.122609	0.440128	0.294854	0.174396	0.315145	-0.177231	0.177231
FIRRE	0.55922	0.0127336	0.44134	0.106788	-0.445393	0.0272948	0.285566	0.356655	-0.356655
CDH8	0.310751	-0.0443394	0.234188	0.13181	-0.284985	-0.0190327	0.117556	0.254957	-0.254957
SLC16A11	-0.707144	0.350055	-0.363262	0.0803102	0.869202	0.326823	-0.0928267	-0.739221	0.739221
KRT16P6	-0.292419	-0.0128272	-0.324997	-0.078407	0.302816	0.0330813	-0.0291607	-0.202836	0.202836
PLIN1	0.0425766	0.310515	0.419481	0.858324	-0.0116742	0.164081	0.286844	0.0559112	-0.0559112
TIGD3	-0.38799	0.0659644	-0.282059	-0.105906	0.371843	0.0211708	-0.246989	-0.32808	0.32808
SIGLEC14	0.00687618	0.325624	0.275794	0.188899	0.0148393	0.0347095	0.284589	0.018114	-0.018114
RPL5P18	-0.203611	0.0868906	-0.0400414	0.127336	0.101881	-0.0827412	-0.00837314	-0.0516814	0.0516814
TMED6	-0.156207	0.0779302	-0.0397958	0.00535484	0.122024	-0.0677609	0.0867694	-0.190024	0.190024
TMEM92-AS1	-0.0956559	0.253419	0.166429	0.1878	0.121571	-0.0611777	0.46028	-0.066079	0.066079
TTK	0.382459	0.226579	0.561341	0.140664	-0.291559	0.0541338	0.31228	0.230535	-0.230535
SHOX2	0.586421	0.097641	0.5657	0.296717	-0.433281	0.0821162	0.353363	0.391516	-0.391516
RB1-DT	-0.0680838	0.0280011	-0.0490853	0.0206769	0.100815	-0.0372191	0.0732829	-0.0166421	0.0166421
ARHGAP29-AS1	-0.382766	0.0470951	-0.291417	-0.110902	0.305427	-0.165634	-0.112647	-0.224995	0.224995
FBXL16	-0.233672	0.471619	0.142462	0.224649	0.440881	0.253946	0.218026	-0.337619	0.337619
SFRP5	-0.239165	0.165123	-0.0597646	0.0686597	0.293894	0.0711017	0.382214	-0.223891	0.223891
RTKN2	0.411331	0.342321	0.723016	0.321508	-0.370193	-0.056241	0.56478	0.35299	-0.35299
SAPCD1	0.136402	0.17102	0.21127	0.0373862	-0.0420328	-0.0091355	0.310525	0.0995652	-0.0995652
LVRN	0.142503	0.208182	0.477808	0.822323	-0.196372	0.0813888	0.376637	0.197115	-0.197115
RPL7P19	-0.330579	0.096768	-0.0795447	0.106339	0.145845	-0.30088	0.0490732	-0.128509	0.128509
RPL7AP11	-0.542687	0.340511	-0.154482	0.165191	0.56607	0.17448	0.058905	-0.471765	0.471765
FAM181A-AS1	0.135076	-0.210743	-0.107774	-0.263397	-0.213508	-0.207999	0.0452452	0.115535	-0.115535
RPS2P20	-0.574264	0.242641	-0.305089	0.011505	0.595035	0.108808	-0.11455	-0.49878	0.49878
SMARCE1P5	0.0798572	-0.122411	-0.0215098	-0.030383	-0.144528	-0.0464708	-0.0545948	0.102474	-0.102474
ATP2C2-AS1	0.461018	-0.0848825	0.143218	-0.144449	-0.26254	-0.0707509	0.142347	0.255516	-0.255516
LINC02232	0.266834	-0.213457	-0.0847523	-0.404816	-0.179664	-0.0185554	-0.0973925	0.137928	-0.137928
TM4SF1-AS1	-0.446967	0.046298	-0.276159	0.0699863	0.368756	-0.0469253	-0.142185	-0.222444	0.222444
NAMA	-0.286152	-0.033647	-0.296509	-0.139847	0.238197	0.000688507	0.0423874	-0.262809	0.262809
LINC01836	-0.00773844	0.0642201	-0.0692351	0.0369755	0.242576	0.203073	-0.0565649	-0.168785	0.168785
NOX5	0.164412	0.0812346	0.217379	0.188835	-0.10421	-0.0389663	0.374979	0.0813642	-0.0813642
RPL37P6	-0.810774	0.303331	-0.323245	0.0803863	0.619369	-0.111297	-0.0098622	-0.535658	0.535658
GNG3	-0.505887	0.101684	-0.327023	0.0159185	0.472308	0.111466	-0.0773305	-0.429826	0.429826
GPR20	0.663877	-0.208743	0.220141	-0.0912452	-0.346022	0.227669	-0.0154507	0.343868	-0.343868
MPP4	0.143247	-0.00402727	0.20489	0.0546017	-0.249226	-0.134252	0.181029	0.19421	-0.19421
MEIOC	0.0981617	0.0320272	-0.0196658	-0.051672	0.231177	0.758355	-0.0857791	-0.194463	0.194463
ERFE	-0.108547	0.46879	0.308487	0.254253	0.214781	0.104338	0.475892	-0.183303	0.183303
ANKRD45	0.10598	0.143377	0.240912	0.0550702	-0.0803892	-0.0759133	0.247948	0.119242	-0.119242
RPS4XP7	-0.179143	0.0649602	-0.120952	-0.0550652	0.187295	-0.0427857	0.0779545	-0.0622699	0.0622699
TBX20	0.919433	-0.419499	0.273018	-0.205817	-0.709722	0.0431626	-0.112698	0.68877	-0.68877
TOMM40P4	-0.167619	0.0933586	-0.10637	-0.0808857	0.231819	0.0393724	-0.120647	-0.171741	0.171741
SCARNA7	-0.404124	0.0991339	-0.243647	-0.165944	0.28882	-0.0666767	-0.127892	-0.236707	0.236707
DNM1P46	0.387949	-0.0941835	0.168673	-0.0504703	-0.228713	0.0694586	0.159677	0.214434	-0.214434
CDC45	-0.0683896	0.44855	0.324666	0.188289	0.15527	0.0452958	0.310208	-0.133223	0.133223
C3orf20	0.566587	-0.370858	0.0560542	-0.228006	-0.467845	-0.032997	-0.0852536	0.449869	-0.449869
C8G	-0.738062	0.286772	-0.441243	-0.0440861	0.853467	0.208762	-0.0982124	-0.720327	0.720327
RPL23AP88	-0.306135	-0.000609903	-0.148006	0.0763281	0.147645	-0.125883	0.0204615	-0.105903	0.105903
C5orf64	0.422785	-0.197176	0.11131	-0.0175674	-0.338452	0.0527282	-0.0835836	0.276749	-0.276749
HADHBP1	0.392711	-0.377159	-0.106287	-0.301913	-0.279563	0.00383658	-0.287191	0.257773	-0.257773
HAGLR	0.112342	0.26256	0.349335	0.356405	-0.0209973	0.203546	0.341571	0.00167154	-0.00167154
MORN3	-0.160813	0.434277	0.217721	0.192634	0.268573	0.122612	0.266131	-0.213667	0.213667
FGF11	0.794879	-0.252147	0.340455	-0.0983043	-0.619046	-0.00416349	0.0079537	0.600348	-0.600348
NIBAN3	-0.19706	0.509348	0.339397	0.24986	0.186162	0.0508254	0.321685	-0.163319	0.163319
RPL7P6	-0.746013	0.293831	-0.261368	0.0768175	0.510802	-0.190256	0.0162922	-0.437851	0.437851
GTF2H4	-0.174697	0.11878	-0.0677965	0.118927	0.192517	-0.0269466	0.161401	-0.211371	0.211371
ITGA6-AS1	-0.245393	0.43141	0.189345	0.29593	0.353248	0.352032	0.148417	-0.313178	0.313178
LINC01531	0.469365	-0.421181	-0.032678	-0.346743	-0.427788	-0.134975	-0.190116	0.332851	-0.332851
TMEM225B	-0.589139	0.318166	-0.0961282	0.314049	0.455847	-0.0297786	0.24516	-0.403611	0.403611
RHAG	0.194224	-0.270639	-0.0300712	0.00613664	-0.277215	-0.0804459	-0.253602	0.224686	-0.224686
TSKU-AS1	-0.233397	0.240796	0.00469548	0.281775	0.322839	0.158463	0.190017	-0.253645	0.253645
TTLL6	0.164716	-0.182473	-0.084165	-0.0770063	-0.11157	-0.0115677	-0.153529	0.136716	-0.136716
KLHL10	0.0708627	-0.035389	0.0595119	0.117394	-0.115919	-0.1198	0.206908	0.186477	-0.186477
ARHGAP20	0.461049	0.196777	0.725357	0.676678	-0.465083	0.0319668	0.492237	0.423568	-0.423568
OXR1-AS1	-0.335148	-0.00416021	-0.278407	-0.00361289	0.262648	-0.0655348	-0.180163	-0.17588	0.17588
CACNA1C-IT2	0.454432	-0.340261	-0.0107006	-0.326033	-0.426794	-0.187616	-0.0839551	0.388642	-0.388642
DNAAF1	-0.0621092	0.2168	0.00433339	0.0378309	0.314773	0.496165	0.027922	-0.251738	0.251738
LOC100130370	0.210809	-0.0903573	-0.0625803	-0.0753234	0.0139057	0.123025	0.00782677	-0.0398622	0.0398622
LRRIQ1	0.238583	-0.0876642	0.169869	0.0317601	-0.31836	0.0219816	0.0865207	0.387657	-0.387657
DACT2	-0.50471	0.319164	-0.160257	0.124801	0.602653	0.24086	0.0467191	-0.467613	0.467613
RNU4ATAC18P	0.0484232	-0.007054	0.0453004	-0.019875	-0.0817269	0.00752991	0.125162	0.0764101	-0.0764101
CEP55	0.304046	0.381011	0.627757	0.274412	-0.230915	-0.00853132	0.419577	0.210186	-0.210186
SAMD15	0.608592	-0.288743	0.198356	-0.145584	-0.526276	0.0444474	0.00941318	0.473352	-0.473352
TRIM50	-0.256441	0.375821	0.015793	0.212958	0.479984	0.319708	0.208433	-0.397921	0.397921
PIEZO2	0.337329	0.397796	0.741037	0.544015	-0.268487	-0.0167007	0.565878	0.200428	-0.200428
ZNF750	0.111419	-0.100115	0.057408	0.00174017	-0.138775	0.0855222	-0.0330272	0.0807021	-0.0807021
ABO	0.717777	-0.26146	0.229657	-0.11926	-0.444386	0.110245	-0.0449564	0.39829	-0.39829
EIF3KP1	-0.483243	0.0923993	-0.260643	0.0296571	0.338271	-0.0818358	-0.0377263	-0.288703	0.288703
UCN2	-0.330346	0.146364	-0.229098	-0.0862323	0.351735	-0.0757835	-0.0146245	-0.35204	0.35204
AHRR	0.0108572	0.189834	0.138049	0.155114	0.0902923	0.0434034	0.184165	-0.0479241	0.0479241
C7orf61	-0.593044	0.296413	-0.257052	0.00906443	0.593293	0.0428595	0.0868335	-0.523455	0.523455
OSTN	0.29771	-0.107975	0.321002	0.299579	-0.412318	-0.00306694	0.23325	0.361442	-0.361442
WDR93	-0.162041	0.118384	0.00292149	0.0595405	0.045489	-0.167255	-0.025065	-0.0728367	0.0728367
PKMYT1	-0.359331	0.468918	0.0144513	0.0965227	0.636417	0.623111	0.0763755	-0.513969	0.513969
RPL7P47	-0.579047	0.224055	-0.224797	0.0236906	0.478387	0.0778556	-0.0953268	-0.404322	0.404322
GPR21	0.43365	-0.117992	0.283556	0.0644315	-0.371127	0.0169602	0.142778	0.320252	-0.320252
EXOC3L4	-0.48314	0.530233	-0.0323102	0.149643	0.737583	0.308691	0.139772	-0.626743	0.626743
LOC644135	0.235214	-0.0865834	-0.0134576	-0.154782	-0.0255266	0.289142	-0.210859	0.107906	-0.107906
CCDC188	-0.391463	0.340757	-0.166913	0.147403	0.701263	0.476823	0.0312331	-0.544419	0.544419
MGAT5B	-0.208269	0.455258	0.208517	0.325595	0.367847	0.297394	0.340857	-0.31536	0.31536
BMS1P11	0.228579	-0.231278	-0.0392539	-0.0720881	-0.218079	-0.0313646	-0.0350324	0.11987	-0.11987
MTATP6P2	0.117998	-0.245243	-0.21388	-0.311352	-0.105368	-0.0201752	-0.203145	0.136374	-0.136374
LINC02908	0.237355	0.391998	0.32631	0.0722853	0.14919	0.318589	0.175594	-0.0510232	0.0510232
MYL1	0.0983705	-0.135516	0.0824182	0.151959	-0.200494	-0.107349	0.312059	0.188297	-0.188297
GYG1P1	0.395846	-0.238829	0.032596	-0.21149	-0.303657	0.0233057	-0.0855544	0.265943	-0.265943
NAP1L1P3	-0.540586	0.209859	-0.160332	0.0514376	0.343385	-0.114241	0.00661926	-0.219142	0.219142
GDF7	0.777211	-0.251727	0.387442	-0.0541501	-0.626628	-0.0143719	0.17553	0.59505	-0.59505
CYP21A1P	-0.0746026	0.302818	0.0870492	0.00541004	0.196049	-0.0401175	0.23589	-0.177811	0.177811
RPL24P5	-0.742218	0.217736	-0.389995	0.00533059	0.660446	0.131579	-0.143542	-0.539021	0.539021
GSTO3P	-0.482214	0.0628461	-0.341703	-0.149517	0.381231	-0.0300585	-0.194258	-0.287093	0.287093
PITRM1-AS1	0.413722	-0.0623588	0.157943	0.0211606	-0.0586751	0.770356	-0.0833109	0.0543408	-0.0543408
F7	-0.0988769	0.305973	0.178535	0.284348	0.175969	0.0759552	0.319943	-0.0718924	0.0718924
PSMB3P1	-0.293469	-0.187619	-0.337493	-0.155943	0.104449	-0.111736	-0.10471	-0.0988221	0.0988221
FAM171A2	-0.304066	0.349024	-0.0171466	0.208066	0.60241	0.483564	0.0948913	-0.483534	0.483534
IGF2-AS	-0.525037	0.408767	-0.130417	0.110057	0.668065	0.213868	0.109918	-0.576702	0.576702
FCRL3	0.281146	0.419789	0.618144	0.248588	-0.207822	0.0691299	0.294939	0.233219	-0.233219
OTOAP1	-0.513572	0.437911	-0.0067259	0.133346	0.506375	0.0408094	0.226386	-0.436132	0.436132
BIRC5	-0.232994	0.600802	0.370589	0.256445	0.297017	0.099954	0.335513	-0.237721	0.237721
TARP	0.104022	0.401589	0.442841	0.266058	-0.050769	0.0206777	0.141073	0.0919083	-0.0919083
TRGC1	0.104022	0.401589	0.442841	0.266058	-0.050769	0.0206777	0.141073	0.0919083	-0.0919083
ZNRF3-AS1	-0.208823	-0.0909822	-0.238293	-0.209111	0.0654376	-0.156298	-0.097554	-0.0964151	0.0964151
BTLA	0.136886	0.479484	0.625162	0.345767	-0.102222	0.105432	0.381203	0.124909	-0.124909
MTND4P24	0.359386	-0.148747	0.150358	-0.0947585	-0.334988	0.164098	-0.0607096	0.319687	-0.319687
LOC100506551	0.100173	-0.335425	-0.29183	-0.421482	-0.111389	-0.0252017	-0.264906	0.050885	-0.050885
DNAH8	0.161495	-0.117315	-0.0713627	-0.15902	-0.0287847	0.0889687	-0.1165	0.113357	-0.113357
GPR156	0.182142	0.0979951	0.283841	0.265244	-0.142281	-0.0368681	0.289401	0.103307	-0.103307
CASS4	0.786807	0.0486073	0.653529	0.119571	-0.609773	0.0324164	0.255645	0.528541	-0.528541
CDRT1	0.448077	-0.225441	0.0608912	-0.174777	-0.354113	-0.135136	0.0332362	0.295796	-0.295796
PCDH15	0.491856	-0.265635	0.243307	0.003487	-0.509493	-0.110419	0.0719635	0.452266	-0.452266
CCDC38	0.311165	-0.432886	-0.0640321	-0.167456	-0.380993	-0.0787728	-0.183486	0.371908	-0.371908
PADI4	-0.190691	0.343046	0.0774049	0.249851	0.218651	0.0311696	0.0931135	-0.201271	0.201271
RPL7AP34	-0.53693	0.229819	-0.216814	-0.00822541	0.462398	-0.0571201	-0.112886	-0.330989	0.330989
DLG1-AS1	-0.0960725	-0.188971	-0.246809	-0.157824	0.0188574	-0.086885	-0.182672	-0.0241664	0.0241664
PLA2G4F	-0.0801405	-0.316675	-0.461698	-0.341047	0.108745	0.0309487	-0.437782	-0.115903	0.115903
APOL5	0.386779	-0.114376	0.167225	-0.0352595	-0.281905	0.0484042	-0.0357369	0.248144	-0.248144
CCDC90B-AS1	0.352933	-0.136915	0.168441	-0.0230484	-0.267604	0.0715681	0.142895	0.230307	-0.230307
RPSAP5	-0.545342	0.232358	-0.241924	0.0359879	0.50408	0.0757447	-0.13773	-0.427645	0.427645
STAB2	-0.0207092	0.458967	0.454789	0.572026	0.048041	-0.00698465	0.414307	-0.0159685	0.0159685
NOS2	0.0992698	-0.0241256	0.0339534	-0.0845854	-0.0267823	0.00533923	0.00490962	-0.0205535	0.0205535
SMG1P5	0.909004	-0.30265	0.421609	-0.0601593	-0.769072	-0.0323959	0.0664275	0.670233	-0.670233
SERPINC1	-0.0328137	0.0853457	-0.0137899	-0.172988	0.0779087	-0.138042	0.107973	-0.0683787	0.0683787
EDDM13	-0.635979	0.208998	-0.318765	0.028642	0.538738	0.0177869	0.00369012	-0.470853	0.470853
ENHO	-0.721545	0.365721	-0.246314	0.201603	0.713373	0.0965935	0.0761625	-0.577211	0.577211
SUCNR1	0.435936	0.29022	0.757633	0.589761	-0.386891	0.115085	0.492911	0.363452	-0.363452
LMO1	-0.468409	0.120323	-0.388762	-0.152166	0.598027	0.211397	-0.169369	-0.559146	0.559146
NHLH1	-0.177128	0.19799	0.0331125	0.128098	0.153623	0.0429994	0.143522	-0.0655319	0.0655319
IL7	0.49302	0.245768	0.686735	0.368305	-0.395974	0.137835	0.427519	0.303749	-0.303749
SORD2P	0.331047	-0.140697	0.0474905	-0.180187	-0.16368	0.0929325	-0.238628	0.181783	-0.181783
LINC01914	-0.181781	0.427479	0.304731	0.629208	0.179776	-0.0125077	0.446692	-0.161466	0.161466
SH2D1B	0.369904	0.0758737	0.378439	0.141009	-0.326879	0.0172171	0.205173	0.265834	-0.265834
PCDHGA11	0.886968	-0.348725	0.295214	-0.222536	-0.661734	0.053411	-0.08646	0.607816	-0.607816
CNTN1	0.412888	-0.0694081	0.453167	0.470332	-0.468009	-0.00371019	0.167387	0.415444	-0.415444
FNDC10	-0.692302	0.443339	-0.256877	0.104849	0.86315	0.334171	0.0317831	-0.73049	0.73049
HNRNPKP1	0.322056	-0.0920733	0.100104	-0.0959052	-0.177691	0.0825522	-0.00485868	0.266954	-0.266954
PRSS27	-0.451799	0.406884	-0.104021	0.154307	0.658591	0.282027	0.143071	-0.582557	0.582557
NUDT4B	0.735394	-0.347508	0.158075	-0.249607	-0.528359	0.0457728	-0.15196	0.523828	-0.523828
BGLAP	-0.590401	0.30976	-0.307814	-0.0075274	0.700493	0.130223	-0.00794026	-0.587292	0.587292
LINC00517	0.204107	-0.11558	0.0551569	0.022807	-0.133295	0.0557702	-0.0540374	0.144352	-0.144352
SLC22A20P	0.0275109	0.156935	0.0770044	0.0466631	0.104329	-0.0392733	0.224925	-0.110585	0.110585
LOC101926964	0.367456	-0.0633341	0.240575	-0.0574424	-0.315169	0.00869947	0.346132	0.305217	-0.305217
ZNF687-AS1	-0.617873	0.411885	-0.124614	0.196351	0.594133	-0.0193611	0.213422	-0.442446	0.442446
CRTC3-AS1	0.038985	-0.0141662	-0.0735332	-0.136848	0.129763	0.267864	-0.103085	-0.056666	0.056666
SNAP25	0.152289	0.366062	0.561213	0.622983	-0.135487	0.0189432	0.496362	0.165043	-0.165043
MMADHC-DT	0.083857	0.116505	0.126609	0.143983	0.136179	0.554712	0.119336	-0.141211	0.141211
KLK14	-0.396201	0.184039	-0.271794	-0.045868	0.547961	0.211617	-0.0252057	-0.517223	0.517223
TMEM191C	-0.460053	0.257183	-0.182488	-0.0186407	0.490407	0.144532	-0.00231432	-0.45845	0.45845
BTBD8	0.585564	-0.261272	0.309129	0.0103301	-0.585711	0.0649128	0.118322	0.56828	-0.56828
SNORA75	0.400977	-0.038385	0.268391	-0.0123979	-0.375106	-0.150469	0.209724	0.245263	-0.245263
TAS2R31	0.774015	-0.311798	0.322101	-0.179242	-0.695839	-0.0789278	0.017349	0.594843	-0.594843
RGL4	-0.209521	0.383948	0.0771405	0.242336	0.437412	0.624266	0.0261684	-0.407435	0.407435
WNT9B	-0.122207	0.0830267	-0.0256632	0.0759854	0.128066	0.0262709	0.108278	-0.0548178	0.0548178
INTS4P1	-0.0604305	0.0370322	-0.0367343	-0.0229864	0.0233853	-0.11443	0.0800498	0.0212875	-0.0212875
C18orf32	0.60305	-0.206813	0.130831	-0.139579	-0.243859	0.411203	-0.135493	0.218976	-0.218976
NANOS3	-0.811639	0.294945	-0.42493	0.0489997	0.801091	0.0762923	-0.0636291	-0.671457	0.671457
FAT3	0.551345	-0.0569103	0.484472	0.408068	-0.474866	0.10009	0.394897	0.426143	-0.426143
PCDHGA12	0.896657	-0.243205	0.399094	-0.0614614	-0.62543	0.115846	0.0677105	0.584624	-0.584624
AIM2	0.155998	0.528974	0.576802	0.384595	-0.0286993	0.0564674	0.339166	0.0365772	-0.0365772
BCKDHA	0.192964	-0.109132	-0.134147	-0.271125	0.163053	0.394659	-0.252347	-0.185616	0.185616
TLR10	0.350661	0.345028	0.611185	0.261852	-0.262266	0.0408508	0.383215	0.248096	-0.248096
C9orf135	-0.313022	-0.0806577	-0.30251	-0.109709	0.193998	-0.0898093	-0.338403	-0.165195	0.165195
FOXO6-AS1	-0.467103	0.189039	-0.175436	0.00159146	0.346421	-0.147535	0.237095	-0.250919	0.250919
HTR4	0.776042	-0.203819	0.463495	-0.026808	-0.699103	-0.0585682	0.248708	0.648433	-0.648433
PCDHGB7	0.913709	-0.266475	0.431555	-0.0596425	-0.692924	0.060544	0.0479238	0.621225	-0.621225
HSF2BP	-0.0340966	0.2569	0.206282	0.107535	0.0128108	-0.0814136	0.328776	0.0463402	-0.0463402
C2CD4B	-0.569547	0.346637	-0.202333	0.140652	0.63095	0.221019	-0.0671969	-0.577733	0.577733
KIF18A	0.444507	0.123427	0.50484	0.155266	-0.356032	0.0985188	0.168981	0.382754	-0.382754
BANK1	0.471746	0.272926	0.759187	0.641048	-0.426132	-0.000409149	0.451015	0.377504	-0.377504
ASGR2	-0.485109	0.750533	0.256725	0.426257	0.555984	0.144607	0.421829	-0.453862	0.453862
P2RX7	0.907967	-0.140448	0.513974	-0.0481207	-0.679664	0.0645398	0.136736	0.647531	-0.647531
WDR49	0.471492	-0.0616347	0.275462	0.01031	-0.337508	0.0321745	0.119934	0.323008	-0.323008
FAM135B	0.515088	-0.257447	0.210301	0.00515962	-0.502083	-0.0538455	0.0595979	0.470412	-0.470412
SNRPGP14	0.535625	-0.257549	0.206393	-0.0543346	-0.507856	-0.0537916	0.106476	0.464562	-0.464562
NEK5	0.80365	-0.370001	0.288524	-0.179733	-0.694054	0.0285693	-0.010742	0.632093	-0.632093
NPY5R	0.645319	-0.183476	0.441435	0.169273	-0.591861	-0.0151612	0.137786	0.515253	-0.515253
DYNLT4	-0.302886	0.187043	-0.165827	-0.0293448	0.484053	0.253943	-0.0540627	-0.399656	0.399656
RPL13AP20	-0.760385	0.294262	-0.379159	0.0657663	0.725367	0.139931	-0.0629101	-0.594453	0.594453
SETSIP	0.641871	-0.254421	0.263175	-0.159093	-0.517566	0.0310104	0.00681625	0.475346	-0.475346
RHBDL2	0.0238384	0.372461	0.298505	0.195611	0.141782	0.406974	0.217321	-0.165441	0.165441
MOGAT1	0.60781	-0.263041	0.232904	0.0455701	-0.504608	-0.00616559	-0.0939336	0.529316	-0.529316
CCER2	-0.669964	0.254484	-0.399335	-0.0541316	0.724167	0.155857	-0.0549842	-0.597786	0.597786
SPDYA	0.586831	-0.188168	0.275538	-0.00479584	-0.426886	0.434153	0.151093	0.375237	-0.375237
ZNHIT2	-0.758049	0.353794	-0.41886	0.0352044	0.955627	0.411946	-0.143265	-0.805026	0.805026
TRIM46	-0.183589	0.534345	0.221024	0.190087	0.459566	0.31194	0.312773	-0.337526	0.337526
LOC100507283	0.922878	-0.393713	0.330177	-0.185823	-0.75426	0.0145464	-0.0293512	0.695881	-0.695881
RSPH1	-0.364207	0.288536	-0.0695841	0.0620174	0.349244	-0.0407057	0.14492	-0.243016	0.243016
EMX2	0.0974761	0.264081	0.399507	0.56273	-0.0162531	0.204971	0.451345	0.0336083	-0.0336083
KIF20A	0.434477	0.0529377	0.413322	0.00622177	-0.395757	-0.0971664	0.0790361	0.318577	-0.318577
KLHL14	0.52028	0.0555838	0.46695	0.253751	-0.390899	-0.00601605	0.145466	0.372959	-0.372959
SMAD5-AS1	-0.674899	0.386383	-0.178137	0.18868	0.623026	0.0349462	0.120708	-0.564681	0.564681
TMEM156	0.139972	0.537433	0.656516	0.389959	-0.114782	-0.0181392	0.360433	0.10345	-0.10345
SYT1	0.142033	0.244779	0.380469	0.383684	-0.0729988	0.112227	0.308349	0.0705775	-0.0705775
POU5F1B	-0.186049	0.150863	-0.0323777	0.158557	0.185766	0.111594	0.111961	-0.165004	0.165004
MTATP8P2	0.359773	-0.232635	-0.0229572	-0.300117	-0.261689	0.0205638	-0.163177	0.252406	-0.252406
SLC8A2	-0.242698	0.15207	-0.140507	0.0105447	0.329	0.180736	-0.0799178	-0.31588	0.31588
CALML6	-0.518422	0.381498	-0.121989	0.127016	0.555925	-0.00914974	0.213677	-0.510457	0.510457
UBASH3A	-0.0588504	0.682153	0.504933	0.379101	0.202599	0.0490411	0.359259	-0.154723	0.154723
RRS1-AS1	0.492529	-0.28764	0.106362	-0.203471	-0.418519	0.0992822	-0.118577	0.342252	-0.342252
MRGPRF-AS1	-0.342362	0.36393	0.0308766	0.367837	0.44324	0.198049	0.25618	-0.367524	0.367524
FBXO43	0.175345	0.0983842	0.234363	-0.00926494	-0.177772	-0.179976	0.160004	0.170752	-0.170752
KCNIP1-AS1	0.352303	-0.356671	-0.121272	-0.288183	-0.24038	0.0759076	-0.326311	0.216819	-0.216819
LOC101926956	0.879603	-0.428214	0.275564	-0.185844	-0.71579	-0.0242102	-0.0902082	0.648306	-0.648306
BRCA2	0.754837	0.0348553	0.666516	0.139207	-0.637511	0.0187379	0.297728	0.624073	-0.624073
LCN1P1	-0.0134212	-0.0866302	-0.254372	-0.236163	0.190885	0.203938	-0.224797	-0.123683	0.123683
BICDL1	0.0808082	0.625335	0.559876	0.415837	0.116614	0.209697	0.421349	-0.0776723	0.0776723
MYCBP2-AS1	0.53957	-0.191502	0.240697	0.0699843	-0.336016	0.419512	-0.0236314	0.286829	-0.286829
TMEM52	-0.648352	0.271122	-0.351794	0.171845	0.725146	0.240613	-0.0716088	-0.615722	0.615722
MDFI	-0.446214	0.703701	0.32117	0.759731	0.567152	0.252634	0.453249	-0.468234	0.468234
ZNF20	-0.168549	0.0766059	-0.0342412	0.100256	0.0645659	-0.100502	0.0996165	-0.0248239	0.0248239
ANKRD31	0.405479	-0.0977118	0.261456	0.0887382	-0.346495	0.0358676	0.198569	0.364615	-0.364615
DOCK8-AS1	-0.197167	0.214953	0.0896771	0.36133	0.163896	0.052809	0.175118	-0.0495707	0.0495707
MOV10L1	-0.197837	0.435125	0.287167	0.308425	0.159387	-0.0454666	0.43525	-0.0751221	0.0751221
RPS2P8	-0.455988	0.236377	-0.183174	0.065748	0.496211	0.113209	-0.0889659	-0.444859	0.444859
LOC100422204	-0.0813338	0.070679	0.0336922	0.236717	0.0377039	-0.0346161	0.0711123	0.0289993	-0.0289993
LOC101928530	-0.316161	0.0716349	-0.2601	-0.0460939	0.360527	0.082315	-0.0658577	-0.325507	0.325507
RPL27AP5	-0.656653	0.237495	-0.262949	-0.00399955	0.457945	-0.062804	-0.0935038	-0.365454	0.365454
POU2AF1	-0.0380733	0.525533	0.451654	0.262965	0.0804532	0.0329612	0.30424	0.00600696	-0.00600696
GPM6A	0.349918	0.18335	0.645944	0.539722	-0.402325	-0.00855733	0.481445	0.325503	-0.325503
LOC105373159	0.684561	-0.297227	0.268801	-0.0826505	-0.605002	-0.0272834	0.0116114	0.543645	-0.543645
UCN	-0.687479	0.302651	-0.400897	-0.014654	0.86677	0.460114	-0.136336	-0.733053	0.733053
SLC24A2	0.273362	-0.0714438	0.194394	0.0711566	-0.325083	-0.129004	0.0693562	0.317956	-0.317956
RPS16P4	-0.599272	0.119324	-0.336734	-0.0841838	0.430329	-0.0857638	0.00164827	-0.404768	0.404768
ONECUT2	0.234432	-0.199519	0.0635528	-0.107818	-0.314194	-0.0980275	0.195337	0.28559	-0.28559
ACP3	0.195274	0.438531	0.526659	0.317284	-0.117921	0.0297985	0.36035	0.146309	-0.146309
LTB	-0.570311	0.760254	0.131301	0.305843	0.746954	0.337376	0.174367	-0.596909	0.596909
IGHEP2	0.523937	-0.351681	0.0389318	-0.15641	-0.416666	0.0232297	-0.0859151	0.379349	-0.379349
SYT12	-0.248468	0.479107	0.242964	0.401687	0.365298	0.102605	0.548714	-0.282132	0.282132
NAT2	0.087103	0.00854382	0.170604	0.233569	-0.120995	0.0318987	0.287996	0.0748122	-0.0748122
SNORA60	0.486208	-0.222517	0.0884399	-0.1779	-0.374298	-0.138398	0.0356156	0.323361	-0.323361
SLC6A17	0.0697501	0.184608	0.228258	0.246132	0.0419117	0.145362	0.204142	-0.0370675	0.0370675
SIGLEC5	0.123757	0.278205	0.283968	0.2757	-0.0271307	0.0705639	0.22363	-0.0318667	0.0318667
LINC02115	0.0368442	-0.0500157	-0.0577435	-0.0290745	0.0396289	0.162418	-0.0628976	0.0241995	-0.0241995
LINC00571	0.586778	-0.315345	0.157537	-0.183809	-0.513648	0.0506644	-0.14065	0.454795	-0.454795
ADRA1D	-0.32059	0.337435	0.0711514	0.2947	0.324397	0.114421	0.06843	-0.325439	0.325439
SNAP91	0.230152	-0.210764	0.115613	0.0781978	-0.313127	-0.123103	0.0150651	0.230259	-0.230259
CAPN12	-0.0417839	0.186926	0.0293338	0.0472821	0.241833	0.424224	-0.0154264	-0.276579	0.276579
RNA5SP111	0.582171	-0.254207	0.157079	-0.0689102	-0.431615	0.0957348	-0.104044	0.41506	-0.41506
TSACC	-0.322205	0.0152726	-0.253383	-0.16028	0.198823	-0.202998	-0.0240297	-0.217397	0.217397
HP	-0.389807	0.439209	0.12888	0.423486	0.327471	-0.034772	0.19102	-0.266701	0.266701
LHCGR	0.0260231	0.0174567	0.115947	0.171834	-0.0924006	-0.102221	0.097686	0.126485	-0.126485
CCDC85B	-0.670921	0.330835	-0.392031	0.0276789	0.928043	0.495457	-0.146995	-0.795332	0.795332
SLC26A7	0.551828	-0.0113737	0.560636	0.330834	-0.548737	-0.0096754	0.343921	0.511795	-0.511795
LCN10	0.141287	-0.0387433	-0.0889292	-0.0881513	0.0930314	0.231398	-0.0183919	-0.0881045	0.0881045
F2	-0.442754	0.0290092	-0.363771	-0.194778	0.332728	-0.16591	-0.159236	-0.298259	0.298259
ARHGEF35	0.111856	0.181331	0.340011	0.2721	-0.154208	0.111192	0.244793	0.13096	-0.13096
LINC01265	0.021461	0.23737	0.243617	0.234844	0.000617171	-0.0131433	0.395518	0.0876525	-0.0876525
TACSTD2	-0.23809	0.664052	0.471521	0.602744	0.289413	0.155558	0.528553	-0.20436	0.20436
LNCOC1	0.277263	0.0598547	0.199313	0.126825	-0.0775567	0.264064	0.288131	0.0889242	-0.0889242
GLIS1	-0.426777	0.477107	-0.0448846	0.204606	0.70884	0.348792	0.333117	-0.548846	0.548846
NCMAP	0.106273	0.0209396	0.0839625	0.163912	-0.00478978	0.110401	-0.0194198	-0.0417663	0.0417663
HPCAL4	0.211901	-0.192545	0.0142945	-0.0895142	-0.22495	-0.0283716	-0.159564	0.204181	-0.204181
LOC440895	-0.171069	0.225107	0.114874	0.217197	0.125053	0.012648	0.34531	-0.212187	0.212187
MRRFP1	-0.179795	-0.0410506	-0.122004	-0.155171	0.014565	-0.118077	-0.064534	0.0455351	-0.0455351
CERS1	-0.779063	0.428878	-0.293528	0.100774	0.862842	0.259675	0.0679945	-0.741754	0.741754
LINC00189	0.518224	-0.313768	0.123982	-0.172446	-0.483965	-0.0736553	-0.0742609	0.420813	-0.420813
KRT18P4	-0.304838	0.11516	-0.177851	-0.0414168	0.232666	-0.209295	0.030062	-0.21178	0.21178
HLA-G	-0.359646	0.313092	-0.0012189	0.162401	0.386249	0.00254929	0.0873692	-0.345	0.345
IGHM	-0.310514	0.721268	0.359271	0.397034	0.472239	0.2122	0.329676	-0.361513	0.361513
PHEX	0.0375077	0.207758	0.298148	0.202732	-0.0881908	-0.0424457	0.343066	0.0191645	-0.0191645
PKP3	-0.565609	0.195645	-0.400693	-0.0835943	0.721364	0.279763	-0.140774	-0.606761	0.606761
DLK1	-0.314611	0.0961187	-0.187472	0.165607	0.321428	0.143112	-0.245769	-0.24129	0.24129
GNB1L	-0.70475	0.442075	-0.289367	0.123152	0.908577	0.362194	0.00605407	-0.785084	0.785084
LOC105372321	0.483728	-0.224662	0.17273	-0.0782137	-0.383973	0.0944821	0.0959285	0.390526	-0.390526
CYSRT1	-0.535826	0.171265	-0.437853	-0.0831137	0.753262	0.348336	-0.107044	-0.622629	0.622629
AQP4	0.194766	-0.208562	-0.057148	0.0536204	-0.161314	0.107544	-0.402407	0.189016	-0.189016
C3orf86	-0.602752	0.360304	-0.193053	0.0927211	0.564084	0.00725413	0.0774839	-0.470217	0.470217
LINC02273	0.0717021	0.193575	0.116674	0.0320588	0.0520062	0.160314	-0.0492602	-0.0309284	0.0309284
RPL10P13	-0.709966	0.232101	-0.334854	-0.00175371	0.528156	-0.164079	-0.0643984	-0.416455	0.416455
ESRP1	0.0768381	-0.211651	-0.0306149	-0.124762	-0.217125	-0.164564	-0.00128378	0.117942	-0.117942
HDHD5-AS1	-0.487059	0.116329	-0.362498	-0.0679204	0.517642	-0.00419917	-0.122814	-0.432806	0.432806
LRRC7	0.367911	-0.148885	0.197882	0.0828997	-0.342155	0.101654	-0.0257024	0.292401	-0.292401
KCP	-0.0664676	0.437457	0.210537	0.262224	0.445296	0.748842	0.157116	-0.373289	0.373289
ADAP1	-0.673604	0.344559	-0.386035	0.0502463	0.91554	0.464622	-0.128061	-0.770469	0.770469
C2orf72	0.0096092	-0.230332	-0.128636	-0.113421	-0.0944212	-0.0447063	-0.0769128	0.0731836	-0.0731836
PLGLB2	0.49688	-0.161444	0.287012	-0.0355143	-0.507646	-0.157971	0.0827869	0.448477	-0.448477
CFAP20DC	0.218204	0.167139	0.430199	0.276998	-0.286794	-0.18311	0.434254	0.309918	-0.309918
MYBPHL	-0.151599	0.0869415	-0.0416538	0.115791	0.135904	-0.0319014	0.154263	-0.0910631	0.0910631
IGHG2	-0.203761	0.626596	0.382256	0.337027	0.319117	0.176247	0.278444	-0.263557	0.263557
GRIN2D	-0.515699	0.638665	0.0957515	0.248153	0.658802	0.244709	0.424256	-0.540144	0.540144
IGLC3	-0.321046	0.668326	0.331842	0.360757	0.404934	0.147332	0.259957	-0.317939	0.317939
PCSK4	-0.541953	0.402631	-0.269605	0.0300732	0.829385	0.465708	-0.0319897	-0.707252	0.707252
SCN2A	0.299164	0.0404736	0.326453	0.211327	-0.250502	0.0669305	0.257106	0.216258	-0.216258
C2orf73	0.367028	-0.03476	0.292449	0.0427195	-0.331561	0.0291109	0.217188	0.309401	-0.309401
MATK	-0.493919	0.651938	0.0678667	0.250997	0.733509	0.399126	0.163487	-0.600412	0.600412
EPHA5	0.49587	-0.134959	0.442823	0.207266	-0.571224	-0.0280641	0.261224	0.519047	-0.519047
GABRD	-0.607573	0.454679	-0.172445	0.0851978	0.760677	0.215907	0.139994	-0.656396	0.656396
NDST2	0.747073	-0.129889	0.371897	-0.0154901	-0.487017	0.333962	0.0842269	0.480305	-0.480305
RPS8P10	-0.558161	0.181275	-0.236914	0.0604921	0.434755	-0.100265	-0.0665385	-0.367918	0.367918
EFCAB1	0.019581	0.160032	0.247573	0.194301	-0.0713317	-0.193216	0.22579	0.103946	-0.103946
RRM2	0.11832	0.46831	0.538465	0.234152	-0.0381231	-0.00412229	0.38923	0.0652252	-0.0652252
PCYT1B	0.0640898	0.192385	0.284225	0.143137	-0.0846556	-0.0343894	0.354172	0.108404	-0.108404
LINC01634	0.0873298	-0.357913	-0.206433	-0.177175	-0.183577	-0.106117	-0.283402	0.0831138	-0.0831138
SEC63P1	0.345398	-0.194043	0.0690913	-0.0248889	-0.220697	0.211717	0.00816286	0.259739	-0.259739
ZMAT4	-0.143329	-0.328132	-0.38538	-0.308923	-0.0171674	-0.128361	-0.509732	0.0106969	-0.0106969
MIR126	-0.476954	0.16539	-0.403963	-0.14	0.722549	0.355386	-0.185515	-0.657061	0.657061
CXCL3	0.143819	0.23013	0.367661	0.257317	-0.161962	-0.0163288	0.227519	0.106607	-0.106607
C10orf82	-0.115104	0.153042	0.0752601	0.236138	0.139978	0.0564937	0.0339161	-0.070071	0.070071
F2RL3	-0.178878	0.148122	0.0605237	0.185728	0.0682716	-0.0651315	0.121437	-0.0861843	0.0861843
SIT1	-0.234383	0.684298	0.397676	0.378765	0.355363	0.163463	0.243679	-0.280372	0.280372
NPIPB12	0.799519	-0.273565	0.266518	-0.150635	-0.595555	-0.0896118	0.048772	0.536607	-0.536607
RFX3-AS1	0.757601	-0.275711	0.308165	-0.117606	-0.606606	-0.0136944	0.0277125	0.53451	-0.53451
CEMIP	0.322021	0.343311	0.632323	0.278043	-0.234599	0.0320602	0.597299	0.213314	-0.213314
HOXB-AS3	-0.0553863	0.254079	0.192983	0.325427	0.115924	0.210208	0.32233	-0.160829	0.160829
TMPRSS13	-0.191568	0.545964	0.321746	0.292948	0.213289	-0.128846	0.368571	-0.0912775	0.0912775
C10orf105	-0.117128	0.468429	0.256334	0.289222	0.312831	0.354626	0.212242	-0.241483	0.241483
IL1RN	-0.287293	0.680905	0.384375	0.436823	0.26709	0.052379	0.358118	-0.248028	0.248028
ADM5	-0.57664	0.560739	-0.0715159	0.220174	0.793673	0.372265	0.0841502	-0.672917	0.672917
SULT1C4	0.929792	-0.298317	0.428443	-0.0804389	-0.73913	0.0257991	0.0654571	0.638408	-0.638408
MAFG-DT	-0.627218	0.463105	-0.123532	0.154648	0.705765	0.17445	0.266309	-0.594093	0.594093
RPL5P9	-0.526321	0.151901	-0.272751	-0.0457151	0.435064	-0.010275	-0.0993483	-0.290625	0.290625
CSPG4P13	0.689526	-0.277376	0.162778	-0.169547	-0.360688	0.199661	-0.0641143	0.401467	-0.401467
ARTN	-0.356241	0.357332	-0.00269683	0.0679939	0.434126	0.091531	0.195173	-0.443976	0.443976
LINC00539	-0.0589748	0.369076	0.295513	0.123851	0.0989508	-0.0544584	0.386035	-0.136922	0.136922
LRRD1	0.320063	-0.170417	0.162026	-0.00722541	-0.400577	-0.178493	0.0925002	0.404104	-0.404104
NR1I2	0.173084	-0.143344	-0.0289959	-0.172056	-0.199878	-0.199092	-0.0401327	0.150971	-0.150971
ANO4	0.409028	0.0692136	0.411385	0.354388	-0.324414	-0.0614542	0.161825	0.315049	-0.315049
LINC00461	0.407868	-0.24614	0.106752	-0.0566946	-0.379215	-0.00870923	-0.0272201	0.304815	-0.304815
TINAG	-0.112521	-0.315899	-0.404135	-0.40728	0.000344793	-0.218248	-0.260559	-0.0830919	0.0830919
VGLL2	0.0634369	-0.0557457	0.0256307	-0.0551236	-0.0576966	0.0656667	0.145581	0.0453797	-0.0453797
FSIP2	0.286795	-0.202711	0.0596675	-0.109893	-0.27631	0.0187663	-0.0478983	0.280772	-0.280772
KCNK2	0.221647	0.045951	0.271888	0.336933	-0.175431	0.0593021	0.29964	0.134538	-0.134538
ALG1L	-0.579924	0.166724	-0.301443	0.0757671	0.48532	-0.0328912	-0.134712	-0.379821	0.379821
APOBEC3H	-0.278755	0.5706	0.205481	0.29167	0.383213	0.0686392	0.233292	-0.319735	0.319735
RIIAD1	-0.438921	0.106242	-0.265941	-0.00899311	0.384161	0.0793691	-0.141654	-0.286252	0.286252
FAM225A	-0.393282	0.457283	0.113713	0.228097	0.35776	0.0464843	0.420974	-0.237271	0.237271
SLC9A7P1	0.453877	-0.0944076	0.308153	0.0589452	-0.442134	-0.151575	0.244196	0.336789	-0.336789
RPL8P2	-0.588397	0.212024	-0.199503	0.0282225	0.347733	-0.187386	0.00612931	-0.290644	0.290644
HS6ST2	0.350596	-0.111817	0.320929	0.173308	-0.447814	-0.0666218	0.270918	0.423057	-0.423057
FOLH1	0.112608	0.286764	0.470329	0.547215	-0.1063	0.0966561	0.361939	0.132529	-0.132529
RPL36P7	0.52156	-0.279414	0.0723099	-0.119513	-0.414794	-0.0629432	0.00742483	0.336596	-0.336596
MREG	0.713181	0.0139158	0.536452	0.219882	-0.519201	0.0802966	0.204055	0.482862	-0.482862
FAM166C	-0.533638	0.0318183	-0.478783	-0.190708	0.562646	0.087801	-0.31832	-0.511951	0.511951
PDZRN4	0.315844	0.0587965	0.452584	0.379862	-0.323529	0.0739933	0.451674	0.269208	-0.269208
LUCAT1	0.422522	0.112677	0.354456	0.0207575	-0.322409	0.0154606	0.34842	0.298924	-0.298924
POTEF	-0.0261298	0.0769395	0.0661873	-0.0214144	-0.00592466	-0.108425	0.142946	0.0431163	-0.0431163
RPS16P7	-0.690776	0.258013	-0.279869	0.0147769	0.521524	-0.168604	-0.0576837	-0.421432	0.421432
RHPN1	-0.592447	0.495685	-0.181494	0.174118	0.868047	0.424548	0.0517551	-0.7136	0.7136
NYAP1	0.0162028	0.246775	0.142306	0.264292	0.234438	0.269573	0.122942	-0.168564	0.168564
GUSBP3	0.485765	-0.152846	0.14528	-0.033468	-0.335096	0.0926971	0.148088	0.31888	-0.31888
DRICH1	-0.196105	0.156272	-0.0361082	-0.0332824	0.105202	-0.226246	0.0493414	-0.156691	0.156691
CACNA1C-AS2	-0.414299	0.426982	0.0504591	0.258612	0.55801	0.510455	0.18041	-0.459217	0.459217
RPL10AP2	-0.701576	0.212044	-0.28744	0.119192	0.50913	-0.0937479	0.030082	-0.448644	0.448644
PPP4R4	0.492679	-0.183793	0.30249	0.0128184	-0.525978	-0.119014	0.186159	0.425408	-0.425408
LOC101929552	-0.193331	0.0660827	-0.141861	-0.0412423	0.248242	0.0941789	-0.00296454	-0.166382	0.166382
ANP32AP1	-0.22183	-0.0370255	-0.27146	-0.137275	0.239291	0.10111	-0.151671	-0.130243	0.130243
NGF-AS1	0.271648	0.173048	0.508142	0.570631	-0.311782	-0.0761567	0.493999	0.305984	-0.305984
DM1-AS	-0.152994	0.133523	-0.148197	0.0454151	0.509931	0.897219	-0.0899553	-0.451415	0.451415
LYPD1	-0.181651	0.249378	0.117231	0.298209	0.19681	-0.0108564	0.420181	-0.155597	0.155597
DEPDC1	0.3235	0.177749	0.520181	0.148865	-0.332997	0.0192366	0.211031	0.250689	-0.250689
LINC01224	0.0931393	-0.312819	-0.305772	-0.376703	-0.0686576	-0.113599	-0.501072	0.0699773	-0.0699773
CRTAM	0.120229	0.535594	0.62084	0.324463	-0.0478108	0.111737	0.396548	0.051079	-0.051079
LINC02696	-0.486904	0.134622	-0.22907	-0.00829787	0.3353	-0.120592	0.068565	-0.34328	0.34328
PCDHGB4	0.902975	-0.351811	0.322543	-0.14106	-0.679066	0.0387992	-0.0657668	0.609297	-0.609297
RPL36AP49	-0.75926	0.322624	-0.213864	0.152817	0.579936	-0.0174566	-0.0394109	-0.497602	0.497602
SERHL	-0.289684	0.201286	-0.135036	0.0799776	0.473334	0.455038	-0.0067887	-0.35053	0.35053
B3GAT1	0.0403171	0.133215	0.168069	0.14106	-0.0263605	-0.00354972	0.0370926	0.0834389	-0.0834389
KIF19	-0.30713	0.499754	0.146251	0.445312	0.486107	0.255573	0.160057	-0.401478	0.401478
PLEK2	-0.288127	0.40176	0.114061	0.0667887	0.260583	-0.0323297	0.0954808	-0.273475	0.273475
PCDHGA2	0.917351	-0.426777	0.25031	-0.235482	-0.703844	0.0199334	-0.0905084	0.648571	-0.648571
CPXM1	-0.27537	0.697065	0.433412	0.668748	0.382381	0.204461	0.414253	-0.304184	0.304184
ADGRE1	0.168321	0.361072	0.432159	0.211281	-0.056619	0.0856353	0.220314	0.0924733	-0.0924733
PKD1P6-NPIPP1	0.529458	-0.140429	0.152768	-0.0341867	-0.257243	0.185668	-0.00928433	0.229047	-0.229047
SAP30L-AS1	0.636584	-0.181349	0.285026	-0.0288386	-0.4933	-0.0234298	0.0511603	0.489726	-0.489726
AGTR2	0.42468	-0.186536	0.205075	-0.103789	-0.41454	-0.0493385	-0.0476224	0.365227	-0.365227
LINC01267	0.302329	-0.104259	0.10655	-0.301636	-0.252026	-0.0947439	0.230367	0.220268	-0.220268
PLEKHM3	0.912412	-0.385214	0.346087	-0.165683	-0.76727	-0.00604114	0.0101455	0.724813	-0.724813
RASEF	0.719536	-0.164255	0.459764	0.0228789	-0.630842	-0.0739314	0.328202	0.554357	-0.554357
ITPKA	-0.604205	0.18158	-0.435319	0.0550803	0.726951	0.291708	-0.262467	-0.641522	0.641522
ZNF98	0.30944	-0.203469	0.0640133	-0.0808392	-0.24945	0.0643215	-0.0183776	0.216669	-0.216669
DHRS7C	-0.329148	-0.105191	-0.398266	-0.00916046	0.269878	0.0359725	-0.544973	-0.238621	0.238621
ZNF366	0.904222	-0.272093	0.429881	-0.099249	-0.698746	0.0783648	0.0207951	0.651881	-0.651881
MT3	-0.769773	0.217795	-0.471835	-0.0754614	0.742896	0.0423926	-0.292395	-0.648322	0.648322
LINC01843	-0.174886	-0.0390217	-0.226417	-0.0689157	0.204394	-0.0457714	-0.148988	-0.203782	0.203782
LOC286178	-0.351913	-0.0748364	-0.33983	-0.0849018	0.244102	-0.0730469	-0.245182	-0.236312	0.236312
C16orf96	0.118248	-0.0247021	-0.018336	-0.0747036	0.040882	0.114453	0.0247351	-0.0432024	0.0432024
ARHGEF39	-0.067661	0.248965	0.0446579	0.119344	0.381161	0.884496	0.000487028	-0.314573	0.314573
LOC105369391	-0.28754	0.0850499	-0.124827	0.0652487	0.226692	0.0402685	-0.0529836	-0.27044	0.27044
KMO	0.284932	0.512129	0.656043	0.29167	-0.124549	0.325147	0.333524	0.108888	-0.108888
B3GALT5	0.263795	-0.32566	-0.0597175	-0.343337	-0.333234	-0.119022	-0.0501234	0.257988	-0.257988
PLCZ1	-0.166721	-0.141925	-0.213894	-0.195298	0.0197377	-0.099887	-0.152257	-0.0344027	0.0344027
CCDC65	-0.0151714	0.3625	0.304952	0.229527	0.0652603	0.0473907	0.226833	-0.0295432	0.0295432
FAM167A	-0.0284129	0.170438	0.138003	0.141924	0.0330314	0.000221287	0.267466	0.0154766	-0.0154766
SRRM1P1	0.383661	-0.198856	-0.0306756	-0.255067	-0.180173	0.0829291	-0.0956521	0.226024	-0.226024
B4GALNT4	-0.473039	0.484442	-0.0683433	0.19969	0.716763	0.343769	0.0663431	-0.628899	0.628899
TINCR	-0.190549	0.293337	0.0933065	0.215671	0.209366	-0.0475181	0.244548	-0.121949	0.121949
LINC02613	-0.179815	0.280124	0.199453	0.461693	0.104946	-0.114755	0.498479	-0.0518874	0.0518874
RPL21P134	-0.6499	0.214586	-0.273143	0.0273568	0.449517	-0.158805	-0.0298321	-0.379048	0.379048
TEX12	0.199316	-0.00317173	0.304079	0.183064	-0.280692	-0.0595538	0.291681	0.240225	-0.240225
H3P36	-0.0173112	0.0535135	-0.0631993	-0.0974059	0.127723	0.118534	-0.0547625	-0.158669	0.158669
MSH5	0.830781	-0.188371	0.384661	-0.0465233	-0.619862	-0.0221226	0.160939	0.564784	-0.564784
SLC39A4	-0.7128	0.396883	-0.323834	0.101592	0.854263	0.358403	-0.00572037	-0.704042	0.704042
NPB	-0.134406	0.0595534	-0.220795	-0.0519159	0.368846	0.440741	-0.238254	-0.319949	0.319949
COMP	-0.367332	0.497928	0.109914	0.220386	0.495542	0.19058	0.574272	-0.391422	0.391422
GALNT13	0.13981	0.212512	0.432136	0.350457	-0.21308	-0.0833924	0.341378	0.204051	-0.204051
SDR9C7	0.16438	-0.349713	-0.240817	-0.37252	-0.167619	-0.171519	-0.229526	0.0790488	-0.0790488
TRPC2	-0.596755	0.534393	0.0236299	0.308894	0.54401	-0.0115123	0.248623	-0.479047	0.479047
AMHR2	-0.359803	-0.113621	-0.443636	-0.278953	0.295021	-0.127198	-0.380317	-0.295597	0.295597
RPL7AP27	-0.442331	0.129596	-0.158641	0.0929612	0.300514	-0.0828696	0.0304468	-0.213504	0.213504
FXYD7	-0.179132	0.213346	-0.0324033	0.0937615	0.28702	0.204072	0.0596884	-0.186793	0.186793
LOC100422300	0.213779	-0.162523	0.0614943	-0.032754	-0.252033	0.057697	0.0689676	0.30053	-0.30053
RAVER1	0.520997	-0.0761338	0.0940992	-0.13231	-0.0211235	0.461745	-0.118984	0.0317602	-0.0317602
SYNDIG1L	-0.212314	0.186557	-0.040713	0.106223	0.25113	0.0687137	0.0425019	-0.202622	0.202622
SNHG25	-0.835465	0.320084	-0.418875	-0.00252165	0.815816	0.111775	-0.103754	-0.67229	0.67229
LINC02611	-0.256124	0.532609	0.334403	0.35417	0.204739	-0.0168775	0.452149	-0.137549	0.137549
RPSAP22	-0.252094	-0.111194	-0.307925	-0.214129	0.1466	-0.246133	-0.126748	-0.112595	0.112595
S100A12	-0.388071	0.399139	0.0511112	0.254654	0.280683	-0.0280744	0.0956988	-0.277188	0.277188
GPAA1P2	0.169969	0.124887	0.249424	0.187548	-0.0939333	-0.042781	0.454111	0.0570232	-0.0570232
SPATC1L	-0.452164	0.308418	-0.198174	0.129666	0.604936	0.3424	0.0762587	-0.467208	0.467208
LINC00313	-0.179993	0.0638387	-0.0675552	0.0499609	0.0546231	-0.168635	0.0631973	-0.0978646	0.0978646
LINC01290	-0.144745	-0.0464674	-0.140099	0.0362382	0.0798685	-0.0693675	-0.0572124	0.0198748	-0.0198748
LOC105373383	-0.775607	0.335338	-0.378045	0.0102754	0.814835	0.172448	-0.0771217	-0.696055	0.696055
WFDC2	-0.704435	0.462585	-0.140761	0.268619	0.676291	0.044965	0.216476	-0.602616	0.602616
RPL34P5	-0.634758	0.203394	-0.250083	0.127253	0.449244	-0.144846	0.019702	-0.370912	0.370912
RPS2P33	-0.709795	0.274398	-0.3091	0.0648599	0.633189	0.123716	-0.0311411	-0.519567	0.519567
C9orf153	0.137064	-0.144472	-0.00420618	-0.10513	-0.181305	-0.0116953	-0.000677088	0.146985	-0.146985
SAPCD2	-0.321279	0.454379	0.003173	0.0929463	0.534555	0.233589	0.0765461	-0.448113	0.448113
HNRNPA3P10	0.341331	-0.0780561	0.150312	-0.0517867	-0.235311	0.114524	0.00254267	0.240832	-0.240832
H3P13	0.140257	-0.0922871	0.0188201	-0.105837	-0.148931	-0.162188	-0.0682109	0.156882	-0.156882
SNX31	0.3425	-0.237859	0.0572544	-0.115344	-0.297354	0.0225403	-0.0891823	0.221449	-0.221449
MEI4	0.485423	-0.407144	0.0177683	-0.204127	-0.442498	0.0233622	-0.31365	0.404597	-0.404597
MESP1	-0.789852	0.340459	-0.423712	0.129035	0.919399	0.291941	-0.17446	-0.76443	0.76443
GPR61	0.253853	-0.210143	-0.101411	-0.250216	-0.13226	-0.0478625	-0.186929	0.156627	-0.156627
RPL34P16	-0.600836	0.25182	-0.160981	0.056261	0.366557	-0.22925	-0.0170946	-0.327497	0.327497
ATP5MF-PTCD1	-0.451353	0.207154	-0.191415	0.00434275	0.452382	0.191204	0.00944927	-0.406707	0.406707
SYTL5	0.413128	-0.228042	0.201685	-0.144519	-0.445451	-0.152286	0.172289	0.368774	-0.368774
RNU6-2	0.00702053	-0.0980023	-0.0631818	-0.141593	-0.0672871	-0.0914322	0.0159256	0.10917	-0.10917
LINC01816	-0.703449	0.251023	-0.456354	-0.0673074	0.828832	0.258692	-0.118305	-0.660204	0.660204
RSPH9	-0.389507	0.345442	-0.0593208	0.191262	0.594084	0.749823	-0.0193912	-0.543232	0.543232
PCDHGA1	0.816944	-0.39719	0.204758	-0.239747	-0.640447	0.0501865	-0.138192	0.600443	-0.600443
RPS6KA2-IT1	0.584369	-0.39098	0.0116898	-0.302222	-0.457186	0.0114761	-0.214846	0.382516	-0.382516
SNORD108	0.449471	-0.402336	-0.0253742	-0.201991	-0.3825	-0.018082	-0.275	0.374261	-0.374261
TMEM150B	-0.250518	0.71355	0.351354	0.386041	0.462976	0.300874	0.324572	-0.425161	0.425161
VN1R103P	0.24275	-0.133615	-0.0110296	-0.0687685	-0.111382	-0.0297728	0.0542853	0.170171	-0.170171
MIR208B	0.391948	-0.437864	-0.242339	-0.447771	-0.267978	-0.0458883	-0.297293	0.232534	-0.232534
TRIM73	-0.328559	0.234999	-0.179617	0.0205581	0.534833	0.26549	-0.0357202	-0.476196	0.476196
FXYD3	-0.589098	0.239288	-0.239122	0.157165	0.493941	0.00698517	0.0321611	-0.430877	0.430877
CDH17	0.344556	-0.169096	0.142335	-0.124948	-0.358681	-0.149114	0.0522702	0.336881	-0.336881
MIF	-0.513134	0.326587	-0.324728	0.0371998	0.876682	0.586696	-0.155851	-0.732519	0.732519
FAM209B	-0.661977	0.16215	-0.338854	0.049066	0.515527	-0.0688047	-0.107929	-0.470077	0.470077
SEC14L1P1	0.827756	-0.289463	0.316788	-0.0666396	-0.609782	0.0222175	0.0421853	0.57188	-0.57188
VEPH1	0.0942551	0.244896	0.419498	0.404899	-0.153185	-0.00894158	0.374409	0.0880697	-0.0880697
ANLN	0.521027	0.066531	0.581775	0.11881	-0.497718	-0.0878249	0.29191	0.427028	-0.427028
HS3ST2	-0.394101	0.446928	0.158494	0.313205	0.307293	-0.0499987	0.393348	-0.312738	0.312738
PLA2G7	0.0334602	0.654646	0.688729	0.461455	-0.0223964	0.0389907	0.607407	0.0219607	-0.0219607
RGS1	0.0859711	0.464096	0.642747	0.41905	-0.184331	-0.144782	0.486457	0.115489	-0.115489
GSTT2B	-0.331542	0.217734	-0.214754	-0.025319	0.492443	0.0887773	-0.027418	-0.401266	0.401266
LMTK3	-0.404667	0.205314	-0.334011	-0.07866	0.709155	0.473701	-0.155143	-0.576944	0.576944
SULT4A1	-0.107893	0.077745	-0.0961542	0.0736521	0.200385	0.0660267	-0.0482097	-0.110975	0.110975
CDKN2A	-0.262826	0.562845	0.305402	0.345639	0.376092	0.242843	0.357941	-0.292759	0.292759
DGUOK-AS1	-0.401776	0.279711	-0.0748316	0.139007	0.438017	0.437254	-0.0223604	-0.42339	0.42339
ZNF341-AS1	-0.602779	0.183905	-0.291371	0.00805769	0.534832	-0.0171964	-0.0531361	-0.472167	0.472167
REC114	-0.310159	-0.170485	-0.453262	-0.308069	0.232049	-0.0617255	-0.123834	-0.226289	0.226289
GPR171	0.441976	0.326995	0.737115	0.330941	-0.426679	0.013764	0.344544	0.29942	-0.29942
LINC02610	-0.230958	0.303902	0.0269059	0.11734	0.381637	0.170503	0.110596	-0.302963	0.302963
RANBP3L	0.748914	-0.235307	0.493384	0.117689	-0.72842	-0.0432449	0.317369	0.633111	-0.633111
FAM228A	-0.117341	0.0947069	-0.0436618	0.156622	0.19788	0.0803341	0.0971597	-0.0852539	0.0852539
MAL2	0.109713	0.0782361	0.345038	0.512892	-0.235242	-0.0206635	0.079188	0.174225	-0.174225
COL25A1	0.607725	0.032092	0.633418	0.428177	-0.557633	0.0600554	0.291076	0.541187	-0.541187
TPSB2	-0.687545	0.535264	-0.110268	0.312442	0.784269	0.219739	0.0757951	-0.650218	0.650218
MIR25	-0.483824	0.234877	-0.280652	-0.0747416	0.546739	0.084423	-0.0208348	-0.468125	0.468125
RAB27B	0.425775	0.19244	0.656681	0.43582	-0.426735	0.0461982	0.331385	0.387768	-0.387768
CEACAM3	-0.376635	0.524895	0.0725619	0.268563	0.446769	0.148648	0.140899	-0.393337	0.393337
MANEA-DT	0.690604	-0.269605	0.460554	0.0860681	-0.72601	-0.0721877	0.160838	0.641167	-0.641167
RPL21P75	-0.821213	0.284317	-0.351213	0.170633	0.682039	0.0498371	-0.0401797	-0.606058	0.606058
PRSS35	0.448143	0.138937	0.619144	0.397681	-0.40933	0.0282397	0.469955	0.353044	-0.353044
RPS27AP12	-0.442038	0.0807652	-0.210381	0.0249934	0.290923	-0.138374	-0.0206914	-0.15933	0.15933
TPGS1	-0.352066	0.277592	-0.284138	-0.0170177	0.757637	0.615382	-0.150337	-0.636051	0.636051
GPR62	-0.620772	0.142699	-0.391507	0.035035	0.587079	0.183297	-0.0991613	-0.514995	0.514995
TREX2	-0.45397	0.430017	-0.118152	0.131291	0.687703	0.25737	0.205189	-0.569497	0.569497
FAM81B	-0.0936178	0.00263303	-0.142383	-0.0877752	0.128546	0.0960288	-0.0520068	-0.0921277	0.0921277
JMJD1C-AS1	-0.359402	0.24448	-0.154951	0.046372	0.524363	0.33146	0.0281431	-0.43158	0.43158
ARSI	-0.524935	0.662123	0.190814	0.370843	0.579281	0.0980775	0.37613	-0.511797	0.511797
LINC01801	0.657629	-0.294837	0.216575	-0.22636	-0.543202	-0.0528443	-0.0235952	0.534155	-0.534155
MPL	0.507474	-0.41442	-0.109397	-0.297159	-0.303574	0.103377	-0.228743	0.328605	-0.328605
CDKL2	0.622222	-0.303456	0.166837	-0.137179	-0.521915	-0.00029924	-0.0315335	0.502358	-0.502358
LOC102724238	-0.487309	0.155236	-0.432222	-0.125935	0.73259	0.456144	-0.26572	-0.610285	0.610285
KCNE2	-0.443888	0.161447	-0.163882	0.108054	0.334034	0.00387707	0.0827095	-0.353	0.353
LY9	0.00239295	0.68193	0.582463	0.388515	0.149744	0.135022	0.283302	-0.119604	0.119604
RPS15P7	-0.761584	0.250119	-0.353043	0.00588851	0.581467	-0.160478	-0.0877425	-0.447302	0.447302
ZNF385B	0.195252	-0.0877439	0.103811	0.172224	-0.180347	0.0100802	-0.134624	0.187257	-0.187257
ENO4	0.20842	0.128531	0.232829	0.0585913	-0.0613064	0.147501	0.1069	0.0967107	-0.0967107
GYG2	-0.0758527	0.374251	0.421735	0.88746	0.0493863	0.0856304	0.34853	0.0176404	-0.0176404
CCDC158	0.678011	-0.270266	0.319036	0.0894511	-0.558825	0.112186	0.237828	0.525628	-0.525628
LGI1	0.030108	0.11146	0.222196	0.286537	-0.0300983	0.00967997	0.360546	0.0241249	-0.0241249
TNMD	0.0377728	0.129387	0.245477	0.524143	-0.04255	0.00793824	0.428446	0.0575476	-0.0575476
CCDC178	-0.0690008	0.299736	0.33272	0.558697	-0.00207014	0.0721694	0.293131	-0.00196321	0.00196321
COQ7-DT	-0.519476	0.0572115	-0.427938	-0.133342	0.571239	0.210925	-0.191616	-0.515711	0.515711
HIKESHIP2	-0.659055	0.0599863	-0.420965	-0.0929823	0.494161	-0.0992462	-0.138348	-0.39092	0.39092
EPHX4	-0.0448193	0.165415	0.248692	0.235566	-0.0637311	-0.191042	0.370894	0.0485507	-0.0485507
KCNE5	-0.469458	0.275911	-0.122372	0.305347	0.510872	0.194498	0.113459	-0.420258	0.420258
FCRL6	0.3986	0.279967	0.521167	0.193956	-0.223261	0.115503	0.211548	0.231946	-0.231946
LOC100287049	-0.150383	-0.0100508	-0.285459	-0.0519319	0.404902	0.539703	-0.203424	-0.326221	0.326221
LINC01985	-0.397413	0.224871	-0.0021288	0.292527	0.251163	0.022954	0.123022	-0.274338	0.274338
LOC101928834	-0.0229796	0.344849	0.357344	0.410444	0.0620691	0.104925	0.523276	-0.0667037	0.0667037
BEST3	-0.0628787	-0.237848	-0.226177	-0.217999	-0.0748287	-0.142178	-0.100402	0.00695829	-0.00695829
TAS1R3	-0.440617	0.183734	-0.343497	-0.15239	0.666967	0.355004	-0.282927	-0.546478	0.546478
CTNNA2	0.0143145	-0.118785	-0.0656646	0.0610529	-0.0214605	-0.0519305	0.076668	-0.0197796	0.0197796
DISP2	-0.207901	0.205254	-0.0830911	0.0769623	0.330619	0.130446	0.0435845	-0.237047	0.237047
ALOX15	-0.066444	0.196288	0.0798277	0.0825737	0.102956	0.0811195	-0.00750223	-0.106634	0.106634
RIMS4	0.16294	0.1372	0.342044	0.268146	-0.119448	0.0727241	0.511747	0.12065	-0.12065
LOC105370024	-0.328211	-0.00931901	-0.292713	-0.075041	0.277974	-0.0370912	0.00904562	-0.184028	0.184028
RPS24P17	-0.615555	0.174052	-0.225042	0.073211	0.353082	-0.21513	0.00120342	-0.214423	0.214423
ICAM4	-0.653091	0.398717	-0.238184	0.157653	0.709623	0.154404	0.0129216	-0.605648	0.605648
KCNK17	-0.169906	0.403413	0.269104	0.232044	0.225897	0.0605539	0.506249	-0.20398	0.20398
PTCHD1	0.365858	0.0045972	0.377688	0.21692	-0.348264	0.0975185	0.390619	0.32602	-0.32602
LOC102725254	-0.52793	0.184349	-0.31006	-0.0498196	0.617685	0.393193	-0.10008	-0.532385	0.532385
LINC01315	-0.603887	0.500942	-0.0356453	0.270028	0.643717	0.132886	0.108293	-0.571319	0.571319
ITGA4	0.86501	0.0314317	0.740581	0.148239	-0.707357	0.0647451	0.265368	0.642053	-0.642053
PSMC1P4	-0.521951	0.165322	-0.237515	-0.0632014	0.399963	-0.0364386	-0.0694091	-0.335228	0.335228
CFB	0.568483	0.269062	0.666904	0.328182	-0.391863	0.0559036	0.459509	0.349762	-0.349762
SH3TC2-DT	0.374942	-0.405642	-0.113412	-0.252925	-0.342656	-0.0279214	-0.272533	0.320221	-0.320221
SYCE2	-0.277124	0.157824	-0.0918198	0.00995347	0.291892	0.247075	0.081088	-0.291932	0.291932
RGMB-AS1	-0.360492	0.227307	-0.081201	0.18371	0.329821	0.0181361	0.129846	-0.258339	0.258339
CRHR2	0.487415	-0.187685	0.0991712	-0.241392	-0.256987	0.149726	-0.120181	0.253873	-0.253873
WFDC3	-0.592932	0.204278	-0.258267	0.00665363	0.456198	-0.0355555	0.058553	-0.438243	0.438243
C5orf38	-0.392683	0.248037	-0.174401	0.134581	0.539154	0.284479	0.0705664	-0.44538	0.44538
ZP1	-0.512782	0.286508	-0.153193	0.15945	0.42832	-0.0899178	0.116372	-0.352732	0.352732
LOC105377623	0.63451	-0.262919	0.224445	-0.129324	-0.522131	-0.0848824	0.0303906	0.439933	-0.439933
USP38-DT	0.63451	-0.262919	0.224445	-0.129324	-0.522131	-0.0848824	0.0303906	0.439933	-0.439933
ANKRD36BP2	0.377168	0.2375	0.546259	0.200448	-0.27204	0.0468632	0.289362	0.28517	-0.28517
RPL7AP53	-0.479854	0.230303	-0.14862	-0.00526695	0.332142	-0.168392	-0.0344886	-0.23145	0.23145
UNC5B-AS1	-0.629745	0.125018	-0.510162	-0.189889	0.748463	0.332161	-0.282339	-0.612581	0.612581
ANO9	-0.283725	0.74761	0.347659	0.332783	0.501117	0.248187	0.250278	-0.445995	0.445995
LRRC55	0.346924	-0.150426	0.119913	-0.0776425	-0.25134	-0.0221568	-0.0806728	0.234394	-0.234394
SCAND1	-0.704929	0.362983	-0.394175	0.0407365	0.957002	0.457181	-0.139746	-0.798149	0.798149
LINC00638	-0.0567987	0.185601	0.0530183	0.145046	0.164763	0.0900098	0.259321	-0.0957078	0.0957078
NOMO3	0.500403	-0.305495	0.101597	-0.0383946	-0.462705	-0.0677634	-0.0187341	0.391898	-0.391898
CMTM2	-0.549228	0.475063	-0.0251944	0.252235	0.464171	0.0131166	0.106194	-0.420807	0.420807
RPL5P17	-0.852772	0.236162	-0.40365	0.0230399	0.645935	-0.101105	-0.0722198	-0.546372	0.546372
MGC12916	-0.0118704	0.206737	0.143438	0.231962	0.0737351	0.10885	0.0289761	-0.147617	0.147617
LOC101927635	-0.0208542	-0.0838897	-0.042314	-0.0190799	-0.0614744	-0.072442	0.0160751	0.0218326	-0.0218326
LOC100996696	-0.541467	0.191181	-0.318607	-0.0656738	0.532241	0.0599923	-0.0582505	-0.421573	0.421573
LOC102723544	0.225831	-0.226471	-0.150804	-0.347323	-0.196707	-0.15775	-0.188023	0.250557	-0.250557
EIF4A2P4	0.693462	-0.396328	0.147832	-0.280732	-0.585074	-0.050669	-0.209762	0.521313	-0.521313
KRT8P3	-0.284473	-0.0376118	-0.324382	-0.0492558	0.318894	-0.00132432	-0.186893	-0.371232	0.371232
MAK	0.149299	0.184909	0.306956	0.194138	-0.125376	0.178218	0.262026	0.129988	-0.129988
RBM39P1	-0.44684	0.194005	-0.175771	0.0339382	0.405158	0.124041	-0.0454624	-0.320438	0.320438
KCTD8	-0.0544406	-0.0103501	0.0815408	0.287884	-0.0507863	0.0683629	0.119811	0.00858709	-0.00858709
CCL8	-0.228099	0.442978	0.23814	0.389716	0.226221	0.0187168	0.22794	-0.215358	0.215358
PFKFB1	-0.0590614	0.333537	0.405045	0.838731	-0.00803862	-0.0174835	0.460481	0.0493355	-0.0493355
LINC02361	-0.510577	0.414955	-0.123818	0.119186	0.703215	0.321328	0.0238237	-0.583847	0.583847
ESCO2	0.476167	0.0697577	0.500475	0.0183091	-0.44367	0.0726874	0.278239	0.378695	-0.378695
DDX47	0.877853	-0.292666	0.371771	-0.0973887	-0.718193	-0.0486472	0.0627093	0.587458	-0.587458
FAM72D	0.104274	0.27127	0.50112	0.294349	-0.229807	-0.105866	0.458926	0.181056	-0.181056
RALGAPA1P1	0.864912	-0.376791	0.293427	-0.171115	-0.698712	0.00832721	0.0165936	0.651	-0.651
LINC01990	-0.141955	0.0891553	0.0320242	0.15503	0.0437369	-0.129815	0.157095	-0.000126719	0.000126719
RPSAP14	-0.700822	0.421909	-0.173616	0.137274	0.614994	0.0076694	0.0747973	-0.505346	0.505346
RPL17P34	-0.64198	0.156987	-0.253365	0.0990983	0.388221	-0.114453	-0.0178612	-0.319739	0.319739
P2RY1	0.923935	-0.311517	0.463782	-0.0508223	-0.791302	0.0312812	0.0882702	0.732196	-0.732196
PLSCR3	0.257415	-0.0530231	0.0730335	-0.11586	-0.1162	0.0118493	0.0961415	0.0894168	-0.0894168
LOC441179	-0.219663	0.25397	0.0115933	0.210224	0.364689	0.222523	0.147582	-0.314451	0.314451
GUSBP11	0.0662229	0.0954281	0.0699324	0.0884351	0.0523378	-0.0425757	0.224178	-0.0718533	0.0718533
SNORA11	-0.261	0.193169	-0.00349384	-0.000674601	0.180532	-0.152263	0.220697	-0.0888551	0.0888551
LINC01465	-0.511907	0.222631	-0.216337	0.0393421	0.498972	0.0291682	0.0981584	-0.435948	0.435948
LUARIS	0.0780233	-0.299255	-0.209912	-0.148973	-0.160236	-0.16194	-0.147083	0.114181	-0.114181
HMGCS2	-0.119852	-0.197124	-0.315152	-0.195846	0.102068	0.00555287	-0.31607	-0.131581	0.131581
SLC5A7	0.484739	-0.33506	0.137856	-0.0964169	-0.478069	0.00336534	-0.0243461	0.380271	-0.380271
TTLL9	0.0646962	0.246537	0.275203	0.20497	-0.000716443	0.11714	0.300327	-0.0250802	0.0250802
TIGD4	0.771405	-0.385254	0.272676	-0.156759	-0.6834	-0.00430244	0.0414209	0.598648	-0.598648
TMEM240	-0.553037	0.256192	-0.397991	-0.022343	0.862154	0.459437	-0.187405	-0.732525	0.732525
SP6	-0.164286	0.218296	0.138575	0.147967	0.0780759	-0.0579067	0.159339	-0.127636	0.127636
GRIK4	0.048364	0.0758099	0.114594	0.06196	-0.0313734	-0.124397	0.242537	0.0340438	-0.0340438
BNC1	0.441508	0.11963	0.563609	0.327549	-0.436534	-0.0293805	0.510553	0.309939	-0.309939
CCR10	-0.519076	0.290715	-0.285401	0.0985582	0.781591	0.535581	-0.0947758	-0.62278	0.62278
ASGR1	-0.583781	0.647743	0.0470644	0.301543	0.738279	0.254916	0.270116	-0.64154	0.64154
SH2B2	-0.462525	0.532208	-0.0119378	0.281611	0.682744	0.345752	0.135868	-0.593632	0.593632
HHIP	0.188017	-0.0211489	0.254167	0.42615	-0.206911	0.0647444	0.0693553	0.211259	-0.211259
LOC105373496	-0.626567	0.0407019	-0.539045	-0.180448	0.578765	0.0330048	-0.276473	-0.491809	0.491809
SNORD104	-0.803378	0.357059	-0.415293	0.0263502	0.891957	0.218816	-0.0900471	-0.744444	0.744444
SHANK1	0.380814	0.162873	0.371298	0.0500505	-0.143426	0.201645	0.30106	0.148615	-0.148615
CLDN9	-0.719437	0.202703	-0.487027	-0.149522	0.744939	0.095473	-0.158857	-0.649865	0.649865
KCNK13	-0.0152274	0.200675	0.148146	0.212705	0.0854827	0.0618148	0.0826063	-0.0689127	0.0689127
CXCL1	-0.140151	0.314416	0.191293	0.25799	0.0773071	-0.0238745	0.157153	-0.0770046	0.0770046
RPL23AP74	-0.6626	0.36289	-0.178126	0.112831	0.587469	0.166655	-0.0160174	-0.454619	0.454619
LINC01133	-0.589273	0.444968	0.0166681	0.362622	0.48538	0.100341	0.216367	-0.429689	0.429689
LOC107985040	0.132911	0.0737324	0.0157328	-0.0090039	0.112848	0.318425	-0.0219629	-0.102606	0.102606
HEXA-AS1	0.129879	-0.113693	-0.0498146	-0.176166	-0.106188	-0.0153105	-0.0417417	0.0994772	-0.0994772
LINC02355	-0.121596	-0.143139	-0.26187	-0.221491	0.0576269	-0.1244	-0.391505	-0.0824266	0.0824266
CNTN2	0.0116501	0.213709	0.204003	0.307757	0.0403784	-0.0170704	0.317547	-0.0316963	0.0316963
CASKIN1	-0.376728	0.190816	-0.302535	-0.0191747	0.684457	0.591188	-0.24659	-0.592197	0.592197
MYB	0.184519	0.322725	0.539475	0.346193	-0.216355	0.0256647	0.366552	0.195793	-0.195793
AATBC	-0.16453	0.590389	0.307859	0.226443	0.340585	0.249999	0.294172	-0.233954	0.233954
SNORA66	0.569448	-0.0727059	0.389502	0.028579	-0.508084	-0.0307252	0.204228	0.397824	-0.397824
GPR17	-0.208002	0.0578401	-0.261902	-0.0817469	0.465676	0.534027	-0.272218	-0.375791	0.375791
ZBTB44-DT	-0.535795	0.0854438	-0.385895	-0.0743001	0.486952	0.0059155	-0.0925366	-0.377883	0.377883
SHISA2	0.225942	0.0186146	0.362897	0.291181	-0.289517	0.0391642	0.488937	0.222758	-0.222758
ZNF628	-0.659406	0.387382	-0.33778	0.0596616	0.912331	0.470576	-0.133527	-0.751795	0.751795
SNORD7	0.00350102	0.0466838	0.0336177	-0.0230978	-0.0474206	-0.133646	0.116416	0.0181048	-0.0181048
RN7SKP80	-0.122323	0.161213	-0.0614412	-0.0714926	0.253787	0.0743227	0.0889966	-0.183055	0.183055
SLC37A2	0.753721	0.100531	0.620442	0.137485	-0.497906	0.0768723	0.288886	0.438147	-0.438147
TNFSF14	0.21661	0.508719	0.572898	0.479746	-0.0789734	0.0839548	0.390491	0.094114	-0.094114
INSRR	-0.0308082	0.131983	-0.0275915	-0.0261871	0.180574	0.106253	0.239888	-0.15691	0.15691
NEURL1	-0.466342	0.247202	-0.261778	-0.0301202	0.602485	0.237141	-0.0148366	-0.492086	0.492086
STARD13-AS	-0.0256458	-0.284625	-0.253305	-0.19211	-0.0589872	-0.0953735	-0.266049	0.103692	-0.103692
C4BPB	-0.145193	0.311027	0.236086	0.412141	0.0722736	-0.0641427	0.403507	-0.0402532	0.0402532
SPATA22	0.0785753	-0.138798	0.0185962	0.0348819	-0.0909199	0.0549086	-0.0631569	0.0613948	-0.0613948
KRT80	0.0279328	-0.0317275	0.0710411	-0.0622635	-0.079393	-0.147192	0.13839	0.0192176	-0.0192176
GPR75	0.792928	-0.3686	0.259218	-0.18764	-0.7052	-0.0949913	0.0174963	0.604823	-0.604823
HAGHL	-0.709049	0.269208	-0.471233	-0.0927209	0.904583	0.354505	-0.224595	-0.758194	0.758194
LINC00426	0.187065	0.520471	0.635576	0.275437	-0.130452	0.00309186	0.328414	0.0822336	-0.0822336
RPS2P14	0.639907	-0.23094	0.178588	-0.201651	-0.447484	-0.0885894	0.0277215	0.395609	-0.395609
CNGA1	-0.00444827	-0.0950938	-0.0352421	0.0350204	-0.0521178	0.0399022	-0.115273	0.0627933	-0.0627933
HRH4	0.244836	-0.120696	0.199302	-0.0183348	-0.388454	-0.137737	0.143125	0.326608	-0.326608
VN1R1	0.880961	-0.41738	0.287622	-0.173432	-0.756255	0.00135996	-0.0540926	0.657651	-0.657651
DUX4L27	-0.265958	0.040556	-0.344617	-0.202614	0.415668	0.148427	-0.255012	-0.363263	0.363263
DKK1	0.168432	0.226964	0.434493	0.283879	-0.266513	-0.114398	0.421778	0.163241	-0.163241
LINCR-0001	0.474467	-0.192521	0.189298	-0.100277	-0.421542	-0.131534	0.133117	0.401809	-0.401809
FRG1-DT	0.430672	-0.103847	0.276924	0.140689	-0.366101	-0.000825283	0.0737479	0.333956	-0.333956
RTN4RL2	-0.663058	0.483767	-0.187351	0.158373	0.83806	0.3553	0.0545189	-0.753874	0.753874
RBP5	-0.405193	0.69852	0.338124	0.576557	0.412236	0.124236	0.352661	-0.330882	0.330882
LANCL3	0.263505	-0.0194536	0.323135	0.147041	-0.390881	-0.154339	0.38344	0.24736	-0.24736
SERPINI2	-0.115479	0.0911418	0.0616666	0.11436	-0.00890053	-0.11824	0.115954	0.0480268	-0.0480268
LOC105370854	0.790445	-0.496078	0.150105	-0.255804	-0.678897	0.0480477	-0.257679	0.655865	-0.655865
MTCO2P22	-0.62726	0.0802098	-0.438657	-0.220992	0.476566	-0.182383	-0.21853	-0.368405	0.368405
CYP4F3	0.213388	0.14743	0.295661	0.203826	-0.226621	-0.0144329	0.117617	0.185475	-0.185475
HCRTR1	0.252733	-0.194985	-0.130219	-0.139806	0.0735134	0.454216	-0.152394	-0.00516556	0.00516556
CARMIL2	-0.260796	0.663129	0.228484	0.260526	0.563751	0.31146	0.224093	-0.440163	0.440163
SNORA3B	-0.578451	0.345994	-0.105831	0.175527	0.467001	-0.119511	0.197695	-0.456928	0.456928
CD1E	0.18638	0.293904	0.458801	0.0921066	-0.135814	0.0429061	0.11182	0.104974	-0.104974
LINC00028	-0.0869306	0.00555923	-0.0925856	-0.0688157	0.0694434	0.0234077	-0.136694	-0.00430224	0.00430224
APCDD1L-DT	0.108207	0.0138886	0.0965789	0.0636515	-0.0690205	-0.103876	0.450564	0.109836	-0.109836
IFITM4P	-0.494738	0.183291	-0.240703	-0.0151508	0.424329	-0.0105955	0.0634106	-0.431589	0.431589
TREM2	-0.41948	0.742484	0.332598	0.366188	0.478952	0.115221	0.478509	-0.363841	0.363841
NTAN1P2	0.254594	-0.211465	0.0145328	-0.116711	-0.234257	0.0529616	-0.020719	0.27701	-0.27701
SNX25P1	0.104884	-0.0353976	0.113264	0.04069	-0.206436	-0.194067	0.0996428	0.166511	-0.166511
LINC01563	-0.158047	0.157641	0.102849	0.0972934	0.0695667	-0.1159	0.474009	-0.0351982	0.0351982
SPINK1	-0.328085	0.0421791	-0.136722	0.061475	0.136305	-0.126798	0.18682	-0.12474	0.12474
ANTKMT	-0.739005	0.330159	-0.438712	0.0194306	0.952093	0.414656	-0.177229	-0.800312	0.800312
CNTNAP2	0.307641	0.0661074	0.39933	0.483482	-0.286796	-0.0234899	0.3307	0.273288	-0.273288
PTGS2	0.2782	0.328834	0.657408	0.521028	-0.328632	0.00766443	0.474633	0.22703	-0.22703
CEACAM4	-0.314211	0.4903	0.132146	0.203885	0.341114	0.0357975	0.196676	-0.299755	0.299755
NACA3P	-0.809095	0.24535	-0.370715	0.0204839	0.646919	-0.0373333	-0.0383467	-0.569621	0.569621
OLFM4	0.0536628	-0.111643	-0.0124447	0.10381	-0.079649	0.121649	-0.043632	0.0706542	-0.0706542
CYP4Z1	0.170723	-0.254078	-0.0367867	0.0826899	-0.222139	-0.0880445	0.0633658	0.212731	-0.212731
SMG1P1	0.597583	-0.186516	0.265326	-0.0409126	-0.435592	0.0303814	0.134898	0.409999	-0.409999
WDR11-AS1	0.0657591	-0.234237	-0.138842	-0.330675	-0.174869	-0.145336	-0.165796	0.211401	-0.211401
SERF1A	0.502354	-0.169877	0.236881	-0.0147634	-0.482279	-0.104409	-0.0271413	0.39831	-0.39831
SERF1B	0.502354	-0.169877	0.236881	-0.0147634	-0.482279	-0.104409	-0.0271413	0.39831	-0.39831
C4orf54	0.082898	-0.180685	0.0137137	-0.00429897	-0.264634	-0.171645	0.00989737	0.15902	-0.15902
MIR3677HG	-0.710071	0.399581	-0.261992	0.0888012	0.76222	0.140881	0.162724	-0.624949	0.624949
LINC00964	0.133971	-0.399391	-0.343584	-0.404847	-0.122475	-0.107159	-0.375136	0.154328	-0.154328
ESM1	0.12014	0.244693	0.452994	0.242843	-0.110371	0.084784	0.445946	0.0418046	-0.0418046
LOC730183	-0.589621	0.282238	-0.292703	0.0752536	0.744405	0.385047	0.034669	-0.63925	0.63925
GRB7	-0.278928	0.0820151	-0.233444	0.0244573	0.367831	0.0605376	-0.166884	-0.271062	0.271062
LOC101927851	-0.57255	0.577638	0.141955	0.351086	0.455354	-0.0475231	0.323937	-0.336699	0.336699
FSIP2-AS1	0.397212	-0.0906953	0.213724	-0.0159029	-0.373564	-0.188694	0.164475	0.409251	-0.409251
TRAPPC3L	0.509372	-0.178527	0.233378	0.0121771	-0.389323	0.0136503	0.0325484	0.375487	-0.375487
DCT	0.633118	-0.166019	0.455101	0.221505	-0.618827	0.032109	0.229495	0.533073	-0.533073
RGPD3	0.763072	-0.257503	0.406473	0.0532456	-0.689511	-0.019658	0.121974	0.629236	-0.629236
MTND1P23	-0.384525	0.0517167	-0.282179	-0.216784	0.35163	-0.0645725	-0.21742	-0.294699	0.294699
C6orf52	-0.425644	0.0760376	-0.238238	0.0711763	0.293054	-0.0764595	0.021636	-0.234564	0.234564
IQANK1	0.264098	-0.0969669	0.0919506	-0.0140333	-0.224975	0.0078521	0.0568878	0.158438	-0.158438
REM2	-0.498495	0.322777	-0.172052	0.067243	0.539621	0.106916	-0.00110938	-0.496208	0.496208
SNORD94	0.714051	-0.331765	0.190523	-0.138727	-0.577245	-0.107219	0.0383151	0.501887	-0.501887
TFAP2C	-0.167411	0.219345	0.144111	0.261494	0.0927237	-0.0328991	0.216403	-0.17827	0.17827
LOC101927040	0.0535732	-0.175831	-0.0950052	-0.122303	-0.0952462	-0.0717285	0.134084	0.108505	-0.108505
CDRT4	0.699961	-0.19096	0.361209	-0.0387912	-0.577063	-0.00726687	0.210722	0.471031	-0.471031
RPL4P6	0.0906677	0.0510435	0.0785901	-0.0607704	-0.0778162	-0.0626503	0.0333619	0.0566734	-0.0566734
RPL21P120	-0.684504	0.197113	-0.331746	0.0648235	0.519473	-0.0712789	-0.08844	-0.41782	0.41782
GDAP1L1	-0.655567	0.154256	-0.428082	-0.0492273	0.653469	0.151863	-0.171272	-0.579472	0.579472
SCML4	0.00898598	0.606221	0.574757	0.372537	0.0360054	0.0336996	0.329879	0.0137551	-0.0137551
FLRT1	-0.213774	0.18713	-0.0741417	0.0802846	0.417145	0.316247	0.00562966	-0.328034	0.328034
RBM11	0.352239	-0.0387101	0.341723	0.136761	-0.408868	-0.0659465	0.27916	0.393279	-0.393279
CYP27B1	0.0594369	0.342348	0.367467	0.134578	-0.0877701	-0.138437	0.342244	-0.0373381	0.0373381
RND1	-0.0748876	0.294216	0.183584	0.312245	0.129377	0.013758	0.210353	-0.12091	0.12091
LRG1	-0.473179	0.599128	0.142178	0.459345	0.479433	0.0732387	0.22772	-0.427066	0.427066
CES1P1	-0.385793	0.185341	-0.0807449	0.176381	0.297044	0.0597642	0.0189592	-0.198445	0.198445
LOC107987423	-0.385793	0.185341	-0.0807449	0.176381	0.297044	0.0597642	0.0189592	-0.198445	0.198445
ANP32C	-0.510025	0.0283315	-0.409067	-0.18966	0.413422	-0.1588	-0.117742	-0.288568	0.288568
KCNH3	-0.466198	0.259904	-0.299425	-0.0566768	0.708215	0.361409	-0.179846	-0.63636	0.63636
LOC101928489	0.430952	-0.217771	0.109	-0.157328	-0.330283	0.0998637	0.0553595	0.388711	-0.388711
P2RY12	0.727381	-0.0100488	0.655684	0.312003	-0.625987	0.121462	0.322146	0.554334	-0.554334
CENPA	-0.0931453	-0.130053	-0.193117	-0.180034	0.0591935	-0.000855847	-0.156997	-0.097984	0.097984
SNORA13	-0.222551	0.0764211	-0.104831	0.0385769	0.171089	-0.00692183	0.0854465	-0.134782	0.134782
SKA1	-0.0658865	0.28856	0.243736	0.0661465	0.0149001	-0.141413	0.233311	0.0326396	-0.0326396
DRAIC	-0.0097098	-0.189363	-0.21267	-0.208231	-0.0138799	-0.0888644	-0.0135755	0.0246257	-0.0246257
LINC00593	-0.0097098	-0.189363	-0.21267	-0.208231	-0.0138799	-0.0888644	-0.0135755	0.0246257	-0.0246257
PCAT29	-0.0097098	-0.189363	-0.21267	-0.208231	-0.0138799	-0.0888644	-0.0135755	0.0246257	-0.0246257
GDF15	-0.361283	0.482414	0.109738	0.299033	0.516469	0.258795	0.406511	-0.423909	0.423909
NSUN7	0.27144	0.0518906	0.292762	0.143497	-0.253463	0.0186056	0.348798	0.219581	-0.219581
TMEM26	0.410051	-0.0408238	0.324441	0.13602	-0.307051	0.120268	0.0637753	0.286287	-0.286287
DUTP6	-0.708306	0.224365	-0.297603	0.110793	0.50641	-0.225177	-0.0132131	-0.443269	0.443269
EEF1A1P25	-0.456998	0.272154	-0.108636	0.0559839	0.423654	0.143574	0.0730203	-0.285554	0.285554
ACR	0.0367435	0.0227618	-0.0791145	0.0410029	0.138314	0.0564824	-0.0820947	-0.106359	0.106359
DACT3-AS1	0.156703	-0.0459363	0.0387256	-0.0237772	-0.075928	0.0418651	0.229815	0.117803	-0.117803
MCM3AP-AS1	0.527565	-0.135992	0.203303	-0.075319	-0.245727	0.637847	-0.102348	0.237033	-0.237033
LOC100505501	-0.0852788	0.225338	0.150839	0.202859	0.0505269	-0.0894634	0.0260473	0.0218714	-0.0218714
DSG1	0.657662	-0.345347	0.169136	-0.219102	-0.54194	0.044661	-0.0576537	0.50154	-0.50154
INSYN2A	0.208981	-0.152562	0.108913	-0.000887645	-0.243146	-0.00681412	0.180216	0.133379	-0.133379
TDH	0.0478276	-0.107601	-0.112238	-0.154337	-0.00627914	-0.170225	-0.013977	0.0622611	-0.0622611
KCNH4	-0.0689514	0.129812	-0.0674834	-0.0126174	0.245061	0.178569	-0.141785	-0.16835	0.16835
FANCB	0.397422	0.0605352	0.440359	0.13554	-0.384366	-0.0259315	0.283551	0.343006	-0.343006
SLC7A9	-0.240262	0.261842	0.0675232	0.0880761	0.175246	-0.132856	0.28356	-0.171436	0.171436
TMEM123-DT	-0.390013	0.242269	-0.066357	0.122167	0.312738	-0.0353396	0.0654661	-0.207356	0.207356
LINC02709	0.20965	0.0415674	0.163628	-0.0237101	-0.125403	-0.0222277	0.119629	0.0957352	-0.0957352
DBIL5P2	-0.648123	-0.00259475	-0.426486	-0.125405	0.388013	-0.130448	-0.215218	-0.371874	0.371874
MINAR1	0.276678	0.304356	0.640507	0.404541	-0.291095	-0.00538095	0.54071	0.227858	-0.227858
DANT2	0.233773	-0.256841	-0.108304	-0.355007	-0.164456	0.10312	-0.313722	0.127195	-0.127195
FAM153CP	0.298016	-0.26226	-0.00916263	-0.0999184	-0.303199	-0.128322	-0.0262795	0.21032	-0.21032
SLC26A1	-0.474224	0.199598	-0.25298	0.0106652	0.565779	0.326118	0.0531721	-0.494781	0.494781
RPS14P1	-0.297848	0.0989964	-0.107261	0.0453411	0.216443	-0.0350015	-0.022192	-0.168461	0.168461
APOC1	-0.554603	0.720634	0.25671	0.436008	0.50776	-0.0306428	0.435484	-0.434435	0.434435
IGHA1	-0.461155	0.706398	0.216634	0.352598	0.61356	0.255816	0.281641	-0.489404	0.489404
SUPT16HP1	0.651601	-0.215119	0.259595	-0.135397	-0.509505	0.0183433	0.0183122	0.495972	-0.495972
SLED1	-0.53599	0.0635105	-0.390035	-0.135363	0.420432	-0.0748356	-0.153803	-0.421955	0.421955
TMEM30A-DT	0.351009	0.048485	0.272914	0.193049	-0.101454	0.542971	0.168245	0.138823	-0.138823
SLC25A30-AS1	-0.249127	-0.0860362	-0.34545	-0.218023	0.335334	0.316163	-0.218892	-0.343858	0.343858
CD8B	-0.210153	0.670103	0.427505	0.364373	0.275432	0.0754598	0.246165	-0.226232	0.226232
MTX3	0.922237	-0.375684	0.424066	-0.0769393	-0.829376	-0.00242442	0.022571	0.760584	-0.760584
KCNJ3	0.239422	-0.0675118	0.160004	0.0358939	-0.249919	0.011283	0.232299	0.207212	-0.207212
AP3B2	-0.0958336	0.32218	0.25372	0.356482	0.0758874	-0.054045	0.371493	-0.0531943	0.0531943
SPRY4-AS1	0.0854331	0.10254	0.216306	0.165513	-0.0868155	-0.042259	0.200893	0.0817608	-0.0817608
CLVS1	0.0659287	0.00902281	0.0382301	0.0559439	0.0959282	0.61841	-0.0388775	-0.0479647	0.0479647
LBX2	-0.474762	0.505038	-0.0189335	0.306331	0.694363	0.364775	0.224366	-0.559919	0.559919
HNRNPCP6	0.339522	-0.168803	0.0884161	-0.121448	-0.276579	-0.0521277	-0.0563417	0.304415	-0.304415
LOC101929099	0.0647788	-0.0698835	-0.0534425	-0.00953682	0.0343496	0.0795647	0.0609159	-0.0645033	0.0645033
CTSV	-0.0383939	0.101008	0.095945	0.019024	-0.0484056	-0.286571	0.158546	0.00558688	-0.00558688
LINC01006	-0.399375	0.271158	-0.0569579	0.257035	0.355301	0.00911353	0.166262	-0.21276	0.21276
TAFA5	-0.197412	0.247866	0.0197225	0.179996	0.403891	0.389285	0.122037	-0.339941	0.339941
MALRD1	0.154047	-0.0482181	0.165459	0.070816	-0.269034	-0.180234	0.178397	0.233041	-0.233041
TPI1P2	0.222521	-0.166091	-0.0377257	-0.0842783	-0.138717	-0.00160346	-0.034217	0.212716	-0.212716
CD300LB	-0.160762	0.725356	0.473697	0.380772	0.281027	0.172174	0.364992	-0.203156	0.203156
LINC02102	0.250345	8.61592e-05	0.150706	0.119133	-0.170733	-0.121214	0.262111	0.172366	-0.172366
TUBAP2	-0.552951	0.296798	-0.111376	0.0928428	0.425287	-0.102205	0.0687672	-0.36863	0.36863
CREG2	0.108495	-0.170957	-0.0341899	-0.154095	-0.193906	-0.149142	-0.0540288	0.0815485	-0.0815485
ADAMTS19	0.224551	0.186311	0.463466	0.440741	-0.237055	0.0154276	0.0999099	0.246511	-0.246511
SUGT1P3	0.146098	-0.0685722	0.211846	0.149141	-0.287908	-0.0204457	0.175354	0.222249	-0.222249
OLR1	0.25391	0.298819	0.571198	0.258144	-0.287155	-0.0994172	0.548602	0.225752	-0.225752
ZNF410	0.810157	-0.356682	0.307356	-0.12176	-0.718605	-0.0419791	0.0661998	0.609275	-0.609275
ABCC11	0.298799	-0.0935747	0.0626753	0.0759068	-0.0656792	0.322464	-0.10506	0.0883743	-0.0883743
TMEM217	-0.133179	0.344861	0.233012	0.189664	0.0760475	-0.0669026	0.30185	-0.123099	0.123099
CATIP-AS1	-0.67996	0.330324	-0.30661	-0.0347018	0.662231	0.052743	0.0195206	-0.582523	0.582523
ACTG1P23	0.154037	0.000137051	0.0452457	-0.0248721	-0.0636934	0.010196	-0.0724403	0.106335	-0.106335
KIAA1549L	0.121081	0.156838	0.345413	0.287279	-0.145169	-0.115443	0.262811	0.112884	-0.112884
FAM180B	-0.38571	0.368092	0.0782979	0.493186	0.379463	0.0293614	0.377451	-0.272569	0.272569
PPP1R1B	-0.332309	0.408682	0.250695	0.741827	0.26572	0.11019	0.298642	-0.224982	0.224982
RPS4XP3	-0.45752	0.193381	-0.132101	0.104631	0.337899	-0.0994242	-0.0104915	-0.264437	0.264437
TEPP	-0.411122	0.141326	-0.229722	-0.047022	0.391127	-0.0338357	-0.0268182	-0.323516	0.323516
FAXC	0.113824	0.0152098	0.209023	0.173939	-0.192901	-0.0150824	0.144903	0.147045	-0.147045
HERC2P3	0.64368	-0.295184	0.196178	-0.162822	-0.52174	-0.0471815	-0.0437384	0.52128	-0.52128
CD5	-0.0903353	0.733917	0.526888	0.366409	0.267332	0.152788	0.253171	-0.216997	0.216997
PCDHGC3	0.91559	-0.205453	0.476946	-0.0419713	-0.665413	0.0665514	0.105892	0.600211	-0.600211
RPSAP54	-0.528414	0.234689	-0.211459	0.0973732	0.444546	-0.0421736	-0.0203154	-0.363328	0.363328
CHI3L2	-0.161341	0.64063	0.558277	0.800167	0.141143	0.0636494	0.448043	-0.0735662	0.0735662
TAGLN3	-0.381528	-0.152633	-0.523228	-0.22317	0.336437	-0.0178622	-0.258624	-0.312065	0.312065
HAPLN2	-0.50139	0.0797703	-0.532347	-0.17664	0.757292	0.391674	-0.230523	-0.660973	0.660973
RASSF7	-0.769175	0.466184	-0.325052	0.0877809	0.952787	0.347305	-0.0530095	-0.818684	0.818684
SNORA26	0.532505	-0.353323	0.0583587	-0.270091	-0.505595	-0.148012	-0.0907931	0.44685	-0.44685
CDK3	0.431516	0.113271	0.306658	0.00392633	-0.214362	0.00426332	0.189329	0.194458	-0.194458
NCR3LG1	0.902306	-0.372886	0.332836	-0.187971	-0.757104	-0.0364956	0.0357081	0.695541	-0.695541
RPS9P2	-0.884897	0.369702	-0.383948	0.080671	0.839832	0.142674	-0.0576327	-0.68741	0.68741
SYT9	0.0864798	-0.18043	-0.0875755	-0.0721582	-0.0709973	0.0537306	-0.199088	0.0716242	-0.0716242
ZNF888	0.266152	-0.0681805	0.13773	0.0393556	-0.206839	0.049643	0.0748381	0.227188	-0.227188
LINC00271	0.443536	-0.0919205	0.274402	-0.0802566	-0.363114	0.11491	0.118362	0.309966	-0.309966
TAS2R19	0.802036	-0.274927	0.378692	-0.0654371	-0.675181	-0.0947727	0.0679356	0.576947	-0.576947
CCL13	-0.27766	0.560926	0.342369	0.437067	0.251196	0.0837238	0.233253	-0.209782	0.209782
HOXB6	-0.468716	0.378757	-0.0604102	0.251352	0.57354	0.303628	0.097504	-0.466415	0.466415
PCDHGA6	0.883018	-0.365956	0.255508	-0.220982	-0.640962	0.0182673	-0.0807029	0.596807	-0.596807
SH2D1A	0.262089	0.509639	0.728163	0.400678	-0.186184	0.015322	0.34854	0.125705	-0.125705
PCDHGB2	0.904659	-0.413007	0.267527	-0.190274	-0.707175	-0.00686963	-0.111948	0.641695	-0.641695
LRRTM1	-0.132369	0.0803638	-0.0905054	0.0523836	0.300321	0.262674	-0.119037	-0.256499	0.256499
HCG9	-0.102562	-0.114355	-0.161208	-0.0567358	0.0797735	-0.0595568	-0.160571	-0.0349919	0.0349919
PRR15	-0.34228	0.373164	0.144052	0.386224	0.326881	0.112876	0.470657	-0.230498	0.230498
SMCO2	-0.196588	0.214156	0.103949	0.212822	0.0858282	-0.0950099	0.387737	-0.0807677	0.0807677
METTL27	-0.51074	0.355288	-0.150043	0.124106	0.608911	0.245395	0.106628	-0.462662	0.462662
LOC101927702	-0.637994	0.266201	-0.391055	0.0474651	0.779431	0.259933	0.00438873	-0.634729	0.634729
MYLK2	-0.193435	-0.070241	-0.285298	-0.165076	0.258441	0.133715	-0.365936	-0.229373	0.229373
PCDHB17P	0.186435	-0.0756977	0.213681	0.0998476	-0.292923	-0.0270105	0.0775038	0.300343	-0.300343
NIPAL1	0.371421	-0.079868	0.241188	0.138344	-0.319241	0.0696493	0.0318352	0.315701	-0.315701
FOXF1	-0.0310656	0.354926	0.340053	0.455724	0.0767257	0.141592	0.281905	-0.0884275	0.0884275
FCGR1B	-0.209161	0.7144	0.488339	0.410033	0.223583	0.00603847	0.499553	-0.191978	0.191978
DNAJC22	0.340421	-0.0911924	0.147051	0.0370208	-0.174955	0.092237	0.149072	0.10963	-0.10963
TTC23L	0.30688	-0.229477	-0.0517605	-0.155976	-0.176952	0.0800516	0.00418729	0.207169	-0.207169
LINC01428	0.420159	-0.483857	-0.16559	-0.307762	-0.388959	-0.101604	-0.312288	0.363281	-0.363281
BRSK2	-0.287106	0.168012	-0.235033	-0.0517338	0.550468	0.450876	-0.130198	-0.465193	0.465193
S1PR5	-0.423124	0.440014	0.0749764	0.231658	0.410839	0.0182265	0.241311	-0.336754	0.336754
LOC101927636	0.239101	-0.139696	0.0944578	0.00746662	-0.303498	-0.17983	0.0517146	0.234472	-0.234472
CXCR6	0.0926944	0.578669	0.65348	0.340948	-0.105177	-0.0637018	0.318762	0.0693084	-0.0693084
CENPK	0.600512	0.111174	0.674628	0.182141	-0.556559	0.0202107	0.340667	0.474873	-0.474873
LGR4-AS1	0.0928658	0.202416	0.264424	0.383966	0.00966064	0.136173	0.352254	0.0529477	-0.0529477
ARHGEF17-AS1	-0.400789	0.197212	-0.280508	0.101692	0.633545	0.418223	-0.0788532	-0.462383	0.462383
LINC00877	0.101288	0.523481	0.514667	0.288979	0.0140936	0.115498	0.377893	0.045453	-0.045453
TFCP2L1	0.20685	0.124134	0.359219	0.123318	-0.259255	-0.213697	0.361571	0.253856	-0.253856
KRT8P33	0.248809	-0.158092	0.00637798	-0.0429283	-0.102654	0.125865	-0.0613919	0.171884	-0.171884
RHBDL1	-0.600867	0.279708	-0.455672	-0.0930662	0.884257	0.37665	-0.208936	-0.75773	0.75773
RASD1	-0.241155	0.287286	0.0929876	0.216849	0.214083	-0.0437125	0.160012	-0.209446	0.209446
FAM163A	-0.0763708	-0.0995653	-0.173969	-0.0793889	0.0744148	-0.0176985	-0.225745	-0.0758025	0.0758025
LOC101928053	-0.0301414	0.03212	0.0939805	0.15667	-0.0561596	-0.00360165	0.297116	0.0617246	-0.0617246
SYN3	-0.169108	0.149729	0.0363592	0.117235	0.083573	-0.103835	0.116644	-0.0726853	0.0726853
SPNS3	-0.702059	0.44415	-0.285532	0.0534789	0.857894	0.291542	-0.0765776	-0.726484	0.726484
SNHG19	-0.804512	0.413715	-0.356818	0.114549	0.914684	0.269708	-0.0631923	-0.778254	0.778254
SHC3	0.207388	0.198439	0.365992	0.300841	-0.123777	0.065291	0.358798	0.130485	-0.130485
NME8	-0.146489	0.530164	0.333735	0.287148	0.182789	0.0332573	0.36405	-0.162372	0.162372
TROAP	-0.0677011	0.496999	0.339213	0.0949237	0.175137	-0.0456839	0.307171	-0.104438	0.104438
CLEC18B	-0.283049	0.193038	-0.131026	-0.0347506	0.319939	0.00274806	0.122803	-0.275262	0.275262
RPL34P27	-0.827994	0.263177	-0.310539	0.0768481	0.529733	-0.345203	-0.014798	-0.42084	0.42084
WNT2	-0.248325	0.439802	0.282303	0.488681	0.230822	0.0242903	0.345712	-0.210474	0.210474
CYP2C8	0.405667	-0.0811133	0.22093	0.0571843	-0.33656	-0.0763333	0.236112	0.259139	-0.259139
CDC20P1	-0.0904395	0.388503	0.264049	0.395629	0.208349	0.0970609	0.482714	-0.106927	0.106927
FCRLA	0.024504	0.30491	0.354085	0.139579	-0.0658291	-0.155115	0.168952	0.0539839	-0.0539839
RPSAP17	-0.794136	0.297825	-0.320719	0.0622531	0.624779	-0.0833228	-0.0168274	-0.49869	0.49869
SCNN1A	-0.163184	0.344247	0.197445	0.265115	0.161953	-0.0556543	0.331938	-0.149592	0.149592
IRX2	-0.0346369	0.0722454	0.130955	0.0607214	-0.0708073	-0.0740056	0.221235	-0.0131618	0.0131618
RPL15P20	-0.483249	0.182797	-0.22489	0.0212057	0.451015	0.125892	-0.0526364	-0.326685	0.326685
TTC12-DT	-0.389791	0.171625	-0.127173	-0.0272396	0.303975	-0.000801249	0.0693058	-0.322604	0.322604
SNORD100	0.199076	0.138024	0.28553	0.187082	-0.220268	-0.189067	0.261854	0.168093	-0.168093
RPL10P15	-0.704619	0.322488	-0.280984	-0.0185214	0.616724	-0.0665803	-0.0668579	-0.486931	0.486931
CHRNA3	0.0696215	-0.064085	-0.0176804	-0.149251	-0.065217	-0.0433054	0.327071	0.0285825	-0.0285825
CCDC192	-0.23929	0.125093	-0.111369	0.0324491	0.288059	0.257937	-0.182195	-0.182497	0.182497
MKRN2OS	-0.20705	-0.251937	-0.354291	-0.263333	0.0578436	-0.0999613	-0.341527	-0.0601002	0.0601002
LOC100130881	-0.0578879	0.0989162	0.0978204	0.0164481	-0.0408077	-0.244998	0.269872	0.0217723	-0.0217723
WWC1	0.0735715	0.344282	0.341318	0.39001	0.0757342	0.172838	0.262869	-0.0521166	0.0521166
CAPN3	0.881675	-0.329181	0.315328	-0.167266	-0.689769	0.00472991	0.00801717	0.595496	-0.595496
RPS3P6	-0.589495	0.215168	-0.236389	-0.0052519	0.459928	0.0133822	-0.0846406	-0.391648	0.391648
KRT18P5	0.117685	-0.178448	-0.162465	-0.237333	-0.108498	-0.240502	-0.169714	0.11504	-0.11504
RPSAP70	-0.690517	0.239797	-0.40371	0.04461	0.735206	0.139966	-0.119373	-0.638744	0.638744
[truncated: 2,575 more rows]
